# Supplementary material for: Gut microbiota and resistome profiles of Swiss expatriates in Africa revealed by Nanopore metagenomics
Source: Sci Rep. 2026 Feb 3;16:7016. doi: 10.1038/s41598-026-38302-3 (PMC12920924; doi:10.1038/s41598-026-38302-3)
Supplement: Supplementary file 3 — Supplementary Material 3 [file 41598_2026_38302_MOESM3_ESM.xlsx]

## Sheet: Supplementary Data 2
Supplementary Data 2. Merged Resfinder ARG screening reports from all MAGs. Marker lineages that were determined with CheckM using MAG bins generated with metabat2 and DasTool are shown here. GTDB-Tk taxonomic classification was determined only for high-quality bins (i.e., >90% completeness, <5% contamination).
Continent	Sample	Resistance gene	Accession no.	Identity	Alignment Length/Gene Length	Coverage	Position in reference	Contig	Position in contig	Bin Id	CheckM - Marker lineage	GTDB-Tk - Taxonomic classification
Europe	S1-CHI-01	tet(W)	FN396364	99.38	1920/1920	100	1..1920	contig_195	46312..48231	bin.26	f__Bifidobacteriaceae (UID1458)	No high quality bin (CheckM: >90% completeness, <5% contamination)
Europe	S1-GER-08	cfxA5	AY769934	99.79	966/966	99.8965	1..966	contig_1804	62..1026	NA	NA	NA
Europe	S1-GER-08	cfxA4	AY769933	99.79	966/966	99.8965	1..966	contig_1804	62..1026	NA	NA	NA
Europe	S1-GER-08	cfxA3	AF472622	99.79	966/966	99.8965	1..966	contig_1804	62..1026	NA	NA	NA
Europe	S1-GER-08	cfxA	U38243	99.79	966/966	99.8965	1..966	contig_1804	62..1026	NA	NA	NA
Europe	S1-GER-08	erm(B)	X72021	100	738/738	100	1..738	contig_535	7308..8045	NA	NA	NA
Europe	S1-GER-08	erm(B)	U18931	100	738/738	100	1..738	contig_477	6654..7391	NA	NA	NA
Europe	S1-GER-08	msr(C)	AY004350	98.54	1229/1479	82.8938	254..1479	contig_4415	1..1229	NA	NA	NA
Europe	S1-GER-06	tet(W)	FN396364	99.22	1920/1920	100	1..1920	contig_1	881342..883261	bin.32	f__Bifidobacteriaceae (UID1458)	d__Bacteria;p__Actinomycetota;c__Actinomycetes;o__Actinomycetales;f__Bifidobacteriaceae;g__Bifidobacterium;s__Bifidobacterium adolescentis
Europe	S1-KOS-01	erm(X)	U21300	99.74	763/762	100	1..762	contig_285	1551681..1552443	bin.63	f__Bifidobacteriaceae (UID1458)	d__Bacteria;p__Actinomycetota;c__Actinomycetes;o__Actinomycetales;f__Bifidobacteriaceae;g__Bifidobacterium;s__Bifidobacterium adolescentis
Europe	S1-KOS-01	erm(X)	U21300	99.74	763/762	100	1..762	contig_285	1554817..1555579	bin.63	f__Bifidobacteriaceae (UID1458)	d__Bacteria;p__Actinomycetota;c__Actinomycetes;o__Actinomycetales;f__Bifidobacteriaceae;g__Bifidobacterium;s__Bifidobacterium adolescentis
Europe	S1-KOS-01	erm(X)	X51472	99.74	763/762	100	1..762	contig_285	1551681..1552443	bin.63	f__Bifidobacteriaceae (UID1458)	d__Bacteria;p__Actinomycetota;c__Actinomycetes;o__Actinomycetales;f__Bifidobacteriaceae;g__Bifidobacterium;s__Bifidobacterium adolescentis
Europe	S1-GER-08	erm(F)	M62487	99.5	801/801	100	1..801	contig_55	53825..54625	NA	NA	NA
Europe	S1-KOS-01	erm(X)	X51472	99.74	763/762	100	1..762	contig_285	1554817..1555579	bin.63	f__Bifidobacteriaceae (UID1458)	d__Bacteria;p__Actinomycetota;c__Actinomycetes;o__Actinomycetales;f__Bifidobacteriaceae;g__Bifidobacterium;s__Bifidobacterium adolescentis
Europe	S1-GER-08	catS	X74948	98.7	537/537	100	1..537	contig_1754	82..618	NA	NA	NA
Europe	S1-GER-08	tet(Q)	L33696	99.17	1926/1926	100	1..1926	contig_2289	10582..12507	NA	NA	NA
Europe	S1-GER-08	tet(Q)	L33696	97.12	1769/1926	91.0177	1..1768	contig_2289	1..1754	NA	NA	NA
Europe	S1-GER-08	tet(40)	AM419751	99.75	1221/1221	100	1..1221	contig_1448	160..1380	NA	NA	NA
Europe	S1-GER-08	tet(Q)	X58717	98.59	1913/1926	99.325	1..1913	contig_583	4377..6289	NA	NA	NA
Europe	S1-GER-08	tet(O)	M20925	99.64	1920/1920	100	1..1920	contig_85	3825..5744	NA	NA	NA
Europe	S1-GER-08	tet(M)	FR671418	97.81	1920/1920	100	1..1920	contig_4843	7850..9769	NA	NA	NA
Europe	S1-KOS-01	tet(W)	FN396364	99.11	1920/1920	100	1..1920	contig_285	2255392..2257311	bin.63	f__Bifidobacteriaceae (UID1458)	d__Bacteria;p__Actinomycetota;c__Actinomycetes;o__Actinomycetales;f__Bifidobacteriaceae;g__Bifidobacterium;s__Bifidobacterium adolescentis
Europe	S1-GER-08	tet(O)	M20925	99.54	1751/1920	91.1979	170..1920	contig_893	52..1802	NA	NA	NA
Europe	S1-GER-08	tet(Q)	L33696	90.56	1927/1926	99.9481	1..1926	contig_1356	5494..7419	NA	NA	NA
Europe	S1-GER-08	tet(W)	AJ427422	100	1920/1920	100	1..1920	contig_137	2381..4300	NA	NA	NA
Europe	S1-GER-08	tet(X)	M37699	97.77	1167/1167	100	1..1167	contig_55	54835..56001	NA	NA	NA
Europe	S1-ESP-03	aph(3')-III	M26832	100	795/795	100	1..795	contig_1996	70..864	NA	NA	NA
Europe	S1-ESP-03	blaACI-1	AJ007350	100	855/855	100	1..855	contig_3422	644..1498	NA	NA	NA
Europe	S1-ESP-03	blaCTX-M-15	AY044436	100	876/876	100	1..876	contig_5088	58066..58941	NA	NA	NA
Europe	S1-ESP-03	tet(O)	M18896	99.74	1920/1920	100	1..1920	contig_496	193064..194983	bin.3	f__Bifidobacteriaceae (UID1462)	No high quality bin (CheckM: >90% completeness, <5% contamination)
Europe	S1-ESP-03	lnu(P)	FJ589781	100	501/501	100	1..501	contig_5130	5100..5600	NA	NA	NA
Europe	S1-ESP-03	qnrS1	AB187515	100	657/657	100	1..657	contig_5088	63582..64238	NA	NA	NA
Europe	S1-CHI-01	tet(O)	M18896	99.84	1920/1920	100	1..1920	contig_163	242902..244821	bin.4	f__Bifidobacteriaceae (UID1462)	d__Bacteria;p__Actinomycetota;c__Actinomycetes;o__Actinomycetales;f__Bifidobacteriaceae;g__Bifidobacterium;s__Bifidobacterium bifidum
Europe	S1-KOS-02	erm(X)	U21300	99.74	763/762	100	1..762	contig_982	1135409..1136171	bin.27	f__Bifidobacteriaceae (UID1462)	d__Bacteria;p__Actinomycetota;c__Actinomycetes;o__Actinomycetales;f__Bifidobacteriaceae;g__Bifidobacterium;s__Bifidobacterium longum
Europe	S1-ESP-03	tet(32)	EF626943	99.9	1920/1920	100	1..1920	contig_234	6937..8856	NA	NA	NA
Europe	S1-ESP-03	tet(O)	Y07780	99.43	1920/1920	99.9479	1..1920	contig_351	39071..40989	NA	NA	NA
Europe	S1-ESP-03	tet(40)	AM419751	99.75	1221/1221	100	1..1221	contig_547	789..2009	NA	NA	NA
Europe	S1-KOS-02	erm(X)	X51472	99.74	763/762	100	1..762	contig_982	1135409..1136171	bin.27	f__Bifidobacteriaceae (UID1462)	d__Bacteria;p__Actinomycetota;c__Actinomycetes;o__Actinomycetales;f__Bifidobacteriaceae;g__Bifidobacterium;s__Bifidobacterium longum
Europe	S1-KOS-02	blaTEM-95	AJ308558	99.07	864/861	100	1..861	contig_118	692287..693150	bin.1	f__Enterobacteriaceae (UID5162)	d__Bacteria;p__Pseudomonadota;c__Gammaproteobacteria;o__Enterobacterales;f__Enterobacteriaceae;g__Escherichia;s__Escherichia coli
Europe	S1-CHI-01	aph(2'')-If	AY701528	94.15	854/894	95.0783	43..894	contig_1054	279..1130	NA	NA	NA
Europe	S1-CHI-01	ant(6)-Ia	KF864551	99.88	867/867	100	1..867	contig_414	2266..3132	NA	NA	NA
Europe	S1-CHI-01	ant(6)-Ia	AF330699	90.12	911/909	99.78	1..909	contig_311	10410..11318	NA	NA	NA
Europe	S1-CHI-01	aph(3')-III	M26832	100	795/795	100	1..795	contig_311	8984..9778	NA	NA	NA
Europe	S1-CHI-01	npmA	AB261016	99.39	660/660	99.8485	1..660	contig_759	8386..9044	NA	NA	NA
Europe	S1-CHI-01	erm(B)	U18931	100	738/738	100	1..738	contig_842	316..1053	NA	NA	NA
Europe	S1-KOS-02	blaTEM-1B	AY458016	99.07	864/861	100	1..861	contig_118	692287..693150	bin.1	f__Enterobacteriaceae (UID5162)	d__Bacteria;p__Pseudomonadota;c__Gammaproteobacteria;o__Enterobacterales;f__Enterobacteriaceae;g__Escherichia;s__Escherichia coli
Europe	S1-CHI-01	erm(B)	X72021	100	738/738	100	1..738	contig_147	33501..34238	NA	NA	NA
Europe	S1-CHI-01	erm(B)	X72021	100	738/738	100	1..738	contig_1040	6167..6904	NA	NA	NA
Europe	S1-CHI-01	erm(X)	U21300	99.74	763/762	100	1..762	contig_153	824..1586	NA	NA	NA
Europe	S1-CHI-01	erm(X)	X51472	99.74	763/762	100	1..762	contig_153	824..1586	NA	NA	NA
Europe	S1-GER-08	ant(6)-Ia	KF864551	100	867/867	100	1..867	contig_836	17518..18384	bin.43	f__Lachnospiraceae (UID1256)	No high quality bin (CheckM: >90% completeness, <5% contamination)
Europe	S1-CHI-01	tet(O)	Y07780	99.43	1920/1920	100	1..1920	contig_105	655213..657132	bin.35	f__Lachnospiraceae (UID1256)	No high quality bin (CheckM: >90% completeness, <5% contamination)
Europe	S1-CHI-01	mef(A)	AF227520	95.29	786/1218	64.532	1..786	contig_311	12809..13594	NA	NA	NA
Europe	S1-CHI-01	tet(O)	M20925	99.43	1920/1920	100	1..1920	contig_105	655213..657132	bin.35	f__Lachnospiraceae (UID1256)	No high quality bin (CheckM: >90% completeness, <5% contamination)
Europe	S1-CHI-01	cat	M35190	96.96	624/624	100	1..624	contig_4058	6134..6757	NA	NA	NA
Europe	S1-CHI-01	cat	M35190	96.96	624/624	100	1..624	contig_4058	613..1236	NA	NA	NA
Europe	S1-CHI-01	tet(W)	AJ427422	99.4271	1920/1920	100	1..1920	contig_313	767..2686	NA	NA	NA
Europe	S1-VEN-03	tet(O)	M18896	99.74	1920/1920	100	1..1920	contig_998	12788..14707	bin.11	f__Lachnospiraceae (UID1286)	No high quality bin (CheckM: >90% completeness, <5% contamination)
Europe	S1-CHI-01	tet(40)	AM419751	99.1018	334/1221	27.2727	1..334	contig_269	58..390	NA	NA	NA
Europe	S1-GBR-03	tet(O)	M20925	99.32	1920/1920	100	1..1920	contig_62	6405..8324	bin.18	f__Lachnospiraceae (UID1286)	d__Bacteria;p__Bacillota;c__Clostridia;o__Lachnospirales;f__Lachnospiraceae;g__Roseburia_C;s__Roseburia_C amylophila
Europe	S1-CHI-01	tet(W)	AJ427422	99.6926	976/1920	50.6771	945..1920	contig_262	895..1867	NA	NA	NA
Europe	S1-CHI-01	tet(W)	AJ427422	98.263	403/1920	20.7812	404..805	contig_262	1881..2280	NA	NA	NA
Europe	S1-CHI-01	tet(40)	AM419751	99.5905	1221/1221	100	1..1221	contig_271	3664..4884	NA	NA	NA
Europe	S1-GBR-03	tet(O)	M18896	99.32	1920/1920	100	1..1920	contig_62	6405..8324	bin.18	f__Lachnospiraceae (UID1286)	d__Bacteria;p__Bacillota;c__Clostridia;o__Lachnospirales;f__Lachnospiraceae;g__Roseburia_C;s__Roseburia_C amylophila
Europe	S1-ITA-01	cfxA5	AY769934	99.69	966/966	100	1..966	contig_6709	22233..23198	bin.42	g__Bacteroides (UID2691)	No high quality bin (CheckM: >90% completeness, <5% contamination)
Europe	S1-CHI-01	tet(W)	AJ427422	98.9074	1922/1920	100	1..1920	contig_307	411..2332	NA	NA	NA
Europe	S1-ITA-01	cfxA4	AY769933	99.69	966/966	100	1..966	contig_6709	22233..23198	bin.42	g__Bacteroides (UID2691)	No high quality bin (CheckM: >90% completeness, <5% contamination)
Europe	S1-CHI-01	tet(W)	FN396364	99.22	1920/1920	100	1..1920	contig_198	7574..9493	NA	NA	NA
Europe	S1-ITA-01	cfxA3	AF472622	99.69	966/966	100	1..966	contig_6709	22233..23198	bin.42	g__Bacteroides (UID2691)	No high quality bin (CheckM: >90% completeness, <5% contamination)
Europe	S1-CHI-01	tet(40)	AM419751	100	386/1221	31.6134	264..649	contig_268	1..386	NA	NA	NA
Europe	S1-CHI-01	tet(40)	AM419751	99.7143	350/1221	28.665	716..1065	contig_268	387..736	NA	NA	NA
Africa	S1-BDI-01	aph(3')-III	M26832	100	795/795	100	1..795	contig_5415	7386..8180	NA	NA	NA
Africa	S1-BDI-01	aph(6)-Id	M28829	100	837/837	100	1..837	contig_2191	9940..10776	NA	NA	NA
Africa	S1-BDI-01	aph(3'')-Ib	AF321551	99.88	804/804	100	1..804	contig_2191	10776..11579	NA	NA	NA
Africa	S1-BDI-01	aph(3')-III	M26832	100	795/795	100	1..795	contig_6114	1577..2371	NA	NA	NA
Africa	S1-BDI-01	ant(6)-Ia	KF864551	99.19	861/867	98.8466	1..858	contig_1251	1..860	NA	NA	NA
Africa	S1-KEN-02	lnu(C)	AY928180	99.19	495/495	100	1..495	contig_1160	134396..134890	bin.5	p__Firmicutes (UID1022)	No high quality bin (CheckM: >90% completeness, <5% contamination)
Africa	S1-KEN-02	tet(M)	X92947	99.58	1920/1920	100	1..1920	contig_1160	50951..52870	bin.5	p__Firmicutes (UID1022)	No high quality bin (CheckM: >90% completeness, <5% contamination)
Africa	S1-BDI-01	blaACI-1	AJ007350	99.42	855/855	99.883	1..855	contig_493	12474..13327	NA	NA	NA
Africa	S1-BDI-01	blaTEM-1B	AY458016	100	861/861	100	1..861	contig_6335	52148..53008	NA	NA	NA
Africa	S1-BDI-01	lnu(C)	AY928180	99.19	495/495	100	1..495	contig_1259	1151..1645	NA	NA	NA
Africa	S1-BDI-01	erm(B)	U18931	100	738/738	100	1..738	contig_471	16668..17405	NA	NA	NA
Africa	S1-MOZ-01	blaACI-1	AJ007350	100	855/855	100	1..855	contig_864	61581..62435	bin.15	p__Firmicutes (UID1022)	No high quality bin (CheckM: >90% completeness, <5% contamination)
Africa	S1-MOZ-01	tet(W)	FN396364	98.7	1920/1920	100	1..1920	contig_864	64619..66538	bin.15	p__Firmicutes (UID1022)	No high quality bin (CheckM: >90% completeness, <5% contamination)
Africa	S1-BDI-01	cfr(C)	CANB01000378	100	1251/1251	100	1..1251	contig_4349	1117..2367	NA	NA	NA
Africa	S1-BDI-01	sul2	HQ840942	99.27	817/816	99.6324	1..816	contig_2191	11639..12452	NA	NA	NA
Africa	S1-BDI-01	tet(Q)	L33696	96.83	1926/1926	100	1..1926	contig_906	34663..36588	NA	NA	NA
Africa	S1-BDI-01	tet(O)	Y07780	100	1705/1920	88.8021	1..1705	contig_395	16565..18269	NA	NA	NA
Africa	S1-BDI-01	tet(W)	AJ427422	100	1669/1920	86.9271	252..1920	contig_6032	12880..14548	NA	NA	NA
Africa	S1-BDI-01	tet(B)	AF326777	100	1206/1206	100	1..1206	contig_2191	6440..7645	NA	NA	NA
Africa	S1-BDI-01	tet(O/W)	AM889122	99.7	1660/1920	86.4583	252..1911	contig_867	1..1660	NA	NA	NA
Africa	S1-BDI-01	tet(O/W)	AM889121	99.7	1660/1920	86.4583	252..1911	contig_867	1..1660	NA	NA	NA
Africa	S1-BDI-01	tet(40)	AM419751	99.67	1221/1221	100	1..1221	contig_867	1739..2959	NA	NA	NA
Africa	S1-BDI-01	tet(Q)	L33696	99.84	1926/1926	100	1..1926	contig_624	38888..40813	NA	NA	NA
Africa	S1-BDI-01	tet(O)	M18896	99.64	1920/1920	100	1..1920	contig_586	372..2291	NA	NA	NA
Africa	S1-BDI-01	tet(M)	U58985	97.48	1586/1920	82.6042	1..1586	contig_4109	2915..4500	NA	NA	NA
Africa	S1-RSA-01	blaACI-1	AJ007350	100	246/855	28.7719	1..246	contig_52	206662..206907	bin.54	p__Firmicutes (UID1022)	d__Bacteria;p__Bacillota;c__Negativicutes;o__Veillonellales;f__Dialisteraceae;g__Dialister;s__Dialister sp002320515
Africa	S1-BDI-01	tet(O/W)	AM889121	95.96	1460/1920	75.9375	462..1920	contig_471	58859..60317	NA	NA	NA
Africa	S1-RSA-01	blaACI-1	AJ007350	90.7216	291/855	30.8772	565..855	contig_52	206308..206571	bin.54	p__Firmicutes (UID1022)	d__Bacteria;p__Bacillota;c__Negativicutes;o__Veillonellales;f__Dialisteraceae;g__Dialister;s__Dialister sp002320515
Africa	S1-ZIM-02	aph(6)-Id	M28829	100	837/837	100	1..837	contig_2214	7289..8125	NA	NA	NA
Africa	S1-ZIM-02	aph(6)-Id	M28829	100	525/837	62.724	313..837	contig_2214	14037..14561	NA	NA	NA
Africa	S1-ZIM-02	aph(6)-Id	CP000971	100	525/831	63.1769	307..831	contig_2214	14037..14561	NA	NA	NA
Africa	S1-ZIM-02	aph(3'')-Ib	AF321551	100	804/804	100	1..804	contig_2214	8125..8928	NA	NA	NA
Africa	S1-ZIM-02	aph(3')-III	M26832	100	795/795	100	1..795	contig_1628	69..863	NA	NA	NA
Africa	S1-RSA-01	tet(W)	AJ427422	99.32	1920/1920	100	1..1920	contig_52	207617..209536	bin.54	p__Firmicutes (UID1022)	d__Bacteria;p__Bacillota;c__Negativicutes;o__Veillonellales;f__Dialisteraceae;g__Dialister;s__Dialister sp002320515
Africa	S1-RSA-01	tet(W)	DQ060146	99.32	1920/1920	100	1..1920	contig_52	207617..209536	bin.54	p__Firmicutes (UID1022)	d__Bacteria;p__Bacillota;c__Negativicutes;o__Veillonellales;f__Dialisteraceae;g__Dialister;s__Dialister sp002320515
Africa	S1-ETH-02	nimE	AM042593	100	513/513	100	1..513	contig_64	114157..114669	bin.1	p__Bacteroidetes (UID2605)	No high quality bin (CheckM: >90% completeness, <5% contamination)
Africa	S1-ZIM-02	cfxA3	AF472622	100	966/966	100	1..966	contig_1022	23471..24436	NA	NA	NA
Africa	S1-ZIM-02	mef(A)	AF227520	94.75	1218/1218	100	1..1218	contig_2611	1254..2471	NA	NA	NA
Africa	S1-ZIM-02	erm(F)	M17808	100	566/801	70.6617	236..801	contig_2611	4437..5002	NA	NA	NA
Africa	S1-KEN-02	nimA	X71444	97.39	536/531	99.6234	1..531	contig_141	19..552	bin.33	p__Bacteroidetes (UID2605)	No high quality bin (CheckM: >90% completeness, <5% contamination)
Africa	S1-ZIM-02	sul2	AY034138	99.88	816/816	99.8775	1..816	contig_2214	8989..9803	NA	NA	NA
Africa	S1-ZIM-02	sul2	AY034138	99.88	816/816	100	1..816	contig_2738	149275..150090	NA	NA	NA
Africa	S1-ZIM-02	tet(X)	M37699	99.91	1167/1167	100	1..1167	contig_2611	3058..4224	NA	NA	NA
Africa	S1-KEN-12	tet(Q)	L33696	99.84	1926/1926	100	1..1926	contig_973	100988..102913	bin.55	p__Bacteroidetes (UID2605)	No high quality bin (CheckM: >90% completeness, <5% contamination)
Africa	S1-SEN-01	tet(Q)	L33696	99.84	1926/1926	100	1..1926	contig_2017	298500..300425	bin.1	p__Bacteroidetes (UID2605)	d__Bacteria;p__Bacteroidota;c__Bacteroidia;o__Bacteroidales;f__UBA932;g__Cryptobacteroides;s__Cryptobacteroides sp000433355
Africa	S1-ZIM-02	ant(6)-Ia	KF864551	100	867/867	100	1..867	contig_906	48539..49405	bin.19	p__Actinobacteria (UID2112)	No high quality bin (CheckM: >90% completeness, <5% contamination)
Africa	S1-ZIM-02	erm(B)	U18931	100	738/738	100	1..738	contig_906	50117..50854	bin.19	p__Actinobacteria (UID2112)	No high quality bin (CheckM: >90% completeness, <5% contamination)
Africa	S1-KEN-08	tet(W)	FN396364	97.92	1920/1920	100	1..1920	contig_124	122705..124624	bin.15	p__Actinobacteria (UID2112)	d__Bacteria;p__Actinomycetota;c__Coriobacteriia;o__Coriobacteriales;f__Coriobacteriaceae;g__Collinsella;s__
Africa	S1-ZIM-02	tet(40)	AM419751	99.81	1065/1221	87.2236	157..1221	contig_413	1..1065	NA	NA	NA
Africa	S1-ZIM-02	tet(Q)	L33696	98.85	1913/1926	99.325	1..1913	contig_832	10553..12465	NA	NA	NA
Africa	S1-ZIM-02	tet(W)	AJ427422	100	1920/1920	100	1..1920	contig_369	458..2377	NA	NA	NA
Africa	S1-KEN-06	tet(W)	FN396364	99.06	1920/1920	100	1..1920	contig_135	19323..21242	bin.21	p__Actinobacteria (UID2112)	No high quality bin (CheckM: >90% completeness, <5% contamination)
Africa	S1-GHA-01	tet(W)	FN396364	97.54	1914/1920	99.5833	1..1913	contig_782	522094..524006	bin.55	p__Actinobacteria (UID2112)	d__Bacteria;p__Actinomycetota;c__Coriobacteriia;o__Coriobacteriales;f__Coriobacteriaceae;g__Collinsella;s__
Europe	S1-ITA-01	ant(6)-Ia	KF864551	100	867/867	100	1..867	contig_1733	13780..14646	NA	NA	NA
Europe	S1-ITA-01	cfxA	U38243	99.69	966/966	100	1..966	contig_6709	22233..23198	bin.42	g__Bacteroides (UID2691)	No high quality bin (CheckM: >90% completeness, <5% contamination)
Europe	S1-ITA-01	erm(B)	U18931	99.73	739/738	100	1..738	contig_1747	5451..6189	bin.42	g__Bacteroides (UID2691)	No high quality bin (CheckM: >90% completeness, <5% contamination)
Europe	S1-ITA-01	erm(F)	M17808	99.5	801/801	100	1..801	contig_3209	3171..3971	bin.42	g__Bacteroides (UID2691)	No high quality bin (CheckM: >90% completeness, <5% contamination)
Europe	S1-ITA-01	tet(Q)	L33696	90.45	1926/1926	100	1..1926	contig_3209	4258..6183	bin.42	g__Bacteroides (UID2691)	No high quality bin (CheckM: >90% completeness, <5% contamination)
Europe	S1-KOS-02	ant(6)-Ia	KF864551	100	867/867	100	1..867	contig_560	122081..122947	bin.24	g__Bacteroides (UID2691)	No high quality bin (CheckM: >90% completeness, <5% contamination)
Europe	S1-KOS-02	cfxA6	GQ342996	99.6	996/996	100	1..996	contig_1151	1173..2168	bin.24	g__Bacteroides (UID2691)	No high quality bin (CheckM: >90% completeness, <5% contamination)
Europe	S1-ITA-01	erm(B)	U18931	100	738/738	100	1..738	contig_327	715056..715793	NA	NA	NA
Europe	S1-ITA-01	sul2	AY034138	99.88	816/816	100	1..816	contig_3652	2074..2889	NA	NA	NA
Europe	S1-ITA-01	tet(O)	Y07780	98.49	1920/1920	100	1..1920	contig_38	9450..11369	NA	NA	NA
Europe	S1-ITA-01	tet(40)	AM419751	99.84	1221/1221	100	1..1221	contig_495	10..1230	NA	NA	NA
Europe	S1-ITA-01	tet(W)	AJ427422	100	1920/1920	100	1..1920	contig_1224	4977..6896	NA	NA	NA
Europe	S1-KOS-02	erm(B)	U18931	99.86	729/738	98.7805	10..738	contig_560	119014..119742	bin.24	g__Bacteroides (UID2691)	No high quality bin (CheckM: >90% completeness, <5% contamination)
Europe	S1-AUT-01	cfxA6	GQ342996	99.5	997/996	99.8996	1..996	contig_1348	193487..194482	bin.62	g__Prevotella (UID2724)	d__Bacteria;p__Bacteroidota;c__Bacteroidia;o__Bacteroidales;f__Bacteroidaceae;g__Prevotella;s__Prevotella copri_K
Europe	S1-ITA-01	tet(W)	FN396364	98.07	1915/1920	99.5833	1..1913	contig_1249	244..2157	NA	NA	NA
Europe	S1-ITA-01	tet(W)	AJ427422	100	1920/1920	100	1..1920	contig_385	21661..23580	NA	NA	NA
Europe	S1-ITA-01	tet(Q)	L33696	99.84	1926/1926	100	1..1926	contig_3874	14388..16313	NA	NA	NA
Europe	S1-ITA-01	tet(O)	Y07780	99.95	1920/1920	99.9479	1..1919	contig_488	6991..8910	NA	NA	NA
Europe	S1-ITA-01	tet(40)	AM419751	98.9	815/1221	66.6667	408..1221	contig_605	1459..2273	NA	NA	NA
Europe	S1-ITA-01	tet(40)	FJ158002	98.9	815/1221	66.6667	408..1221	contig_605	1459..2273	NA	NA	NA
Europe	S1-ITA-01	tet(O/32/O)	NZ_AUJS01000017	99.74	1176/1920	61.25	1..1176	contig_484	2301..3476	NA	NA	NA
Europe	S1-ITA-01	tet(O)	M18896	99.64	1920/1920	100	1..1920	contig_224	18811..20730	NA	NA	NA
Europe	S1-ITA-01	tet(40)	AM419751	100	975/1221	79.8526	247..1221	contig_497	1..975	NA	NA	NA
Europe	S1-ITA-01	tet(O)	M20925	99.32	1920/1920	100	1..1920	contig_126	6834..8753	NA	NA	NA
Europe	S1-ITA-01	tet(O)	M18896	99.32	1920/1920	100	1..1920	contig_126	6834..8753	NA	NA	NA
Europe	S1-ITA-01	tet(40)	AM419751	99.84	1221/1221	100	1..1221	contig_126	8805..10025	NA	NA	NA
Europe	S1-ITA-01	tet(M)	AM990992	99.64	1921/1920	100	1..1920	contig_2603	2847..4767	NA	NA	NA
Africa	S1-TAN-01	ant(6)-Ia	KF864551	99.65	868/867	100	1..867	contig_1257	4170..5037	NA	NA	NA
Africa	S1-TAN-01	aph(6)-Id	CP000971	99.28	832/831	100	1..831	contig_3249	2436..3267	NA	NA	NA
Africa	S1-TAN-01	aph(3'')-Ib	AF321551	99.38	804/804	100	1..804	contig_3249	3273..4076	NA	NA	NA
Africa	S1-TAN-01	aadA5	AF137361	100	789/789	100	1..789	contig_3249	11846..12634	NA	NA	NA
Africa	S1-ETH-05	tet(W)	AJ427422	99.11	1920/1920	100	1..1920	contig_389	9271..11190	bin.1	p__Actinobacteria (UID2112)	d__Bacteria;p__Actinomycetota;c__Coriobacteriia;o__Coriobacteriales;f__Eggerthellaceae;g__Anaerotardibacter;s__Anaerotardibacter sp900556585
Africa	S1-TAN-01	blaTEM-1B	AY458016	100	861/861	100	1..861	contig_3249	17134..17994	NA	NA	NA
Africa	S1-TAN-01	cfxA5	AY769934	99.79	966/966	100	1..966	contig_1193	39149..40114	NA	NA	NA
Africa	S1-TAN-01	cfxA4	AY769933	99.79	966/966	100	1..966	contig_1193	39149..40114	NA	NA	NA
Africa	S1-TAN-01	cfxA3	AF472622	99.79	966/966	100	1..966	contig_1193	39149..40114	NA	NA	NA
Africa	S1-TAN-01	cfxA	U38243	99.79	966/966	100	1..966	contig_1193	39149..40114	NA	NA	NA
Africa	S1-TAN-01	mph(A)	D16251	99.89	907/906	100	1..906	contig_3249	6323..7229	NA	NA	NA
Africa	S1-ETH-05	tet(W)	DQ060146	99.11	1920/1920	100	1..1920	contig_389	9271..11190	bin.1	p__Actinobacteria (UID2112)	d__Bacteria;p__Actinomycetota;c__Coriobacteriia;o__Coriobacteriales;f__Eggerthellaceae;g__Anaerotardibacter;s__Anaerotardibacter sp900556585
Africa	S1-RSA-01	tet(W)	AJ427422	97.6	1920/1920	99.9479	1..1920	contig_60	5608..7526	bin.16	p__Actinobacteria (UID2112)	No high quality bin (CheckM: >90% completeness, <5% contamination)
Africa	S1-TAN-01	sul1	U12338	100	840/840	100	1..840	contig_3249	13181..14020	NA	NA	NA
Africa	S1-TAN-01	sul2	AY034138	100	816/816	100	1..816	contig_3249	4137..4952	NA	NA	NA
Africa	S1-TAN-01	tet(Q)	Z21523	99.27	1913/1926	99.325	1..1913	contig_1760	54522..56434	NA	NA	NA
Africa	S1-TAN-01	tet(M)	FR671418	97.81	1920/1920	100	1..1920	contig_1542	2906..4825	NA	NA	NA
Africa	S1-TAN-01	tet(O/32/O)	FP929050	99.84	1920/1920	100	1..1920	contig_16	32308..34227	NA	NA	NA
Africa	S1-TAN-01	tet(40)	AM419751	99.92	1195/1221	97.8706	1..1195	contig_16	31044..32238	NA	NA	NA
Africa	S1-TAN-01	tet(Q)	L33696	99.84	1926/1926	100	1..1926	contig_849	241669..243594	NA	NA	NA
Africa	S1-TAN-01	tet(A)	AJ517790	98.59	1206/1200	99.5833	1..1200	contig_3249	187..1387	NA	NA	NA
Africa	S1-TAN-01	tet(Q)	L33696	98.96	1926/1926	99.9481	1..1926	contig_3196	34..1958	NA	NA	NA
Africa	S1-RSA-01	tet(W)	FN396364	97.6	1920/1920	99.9479	1..1920	contig_60	5608..7526	bin.16	p__Actinobacteria (UID2112)	No high quality bin (CheckM: >90% completeness, <5% contamination)
Africa	S1-TAN-01	tet(W)	AJ427422	100	1920/1920	100	1..1920	contig_6638	8299..10218	NA	NA	NA
Africa	S1-TAN-01	tet(32)	EF626943	99.69	1922/1920	100	1..1920	contig_6684	12616..14537	NA	NA	NA
Africa	S1-TAN-01	tet(O)	Y07780	99.74	1920/1920	100	1..1920	contig_18	93420..95339	NA	NA	NA
Africa	S1-TAN-01	dfrA17	FJ460238	100	474/474	100	1..474	contig_3249	11242..11715	NA	NA	NA
Europe	S1-GBR-01	ant(6)-Ia	KF864551	99.88	867/867	100	1..867	contig_10186	152..1018	NA	NA	NA
Europe	S1-GBR-01	aph(6)-Id	M28829	99.4	839/837	100	1..837	contig_9715	13782..14620	NA	NA	NA
Europe	S1-GBR-01	aph(3')-III	M26832	100	795/795	100	1..795	contig_2337	672..1466	NA	NA	NA
Europe	S1-GBR-01	cfxA5	AY769934	99.9	966/966	100	1..966	contig_2119	294261..295226	NA	NA	NA
Europe	S1-GBR-01	cfxA4	AY769933	99.9	966/966	100	1..966	contig_2119	294261..295226	NA	NA	NA
Europe	S1-GBR-01	cfxA3	AF472622	99.9	966/966	100	1..966	contig_2119	294261..295226	NA	NA	NA
Europe	S1-GBR-01	cfxA	U38243	99.9	966/966	100	1..966	contig_2119	294261..295226	NA	NA	NA
Europe	S1-GER-02	cfxA6	GQ342996	99.7	991/996	99.498	6..996	contig_1101	54951..55941	bin.24	g__Prevotella (UID2724)	No high quality bin (CheckM: >90% completeness, <5% contamination)
Europe	S1-GBR-01	ere(D)	KP265721	96.66	1227/1227	100	1..1227	contig_1278	7895..9121	NA	NA	NA
Europe	S1-GBR-01	erm(F)	M17808	95.63	801/801	96.005	1..801	contig_1278	12529..13297	NA	NA	NA
Europe	S1-GBR-01	lnu(C)	AY928180	99.19	495/495	100	1..495	contig_3453	4140..4634	NA	NA	NA
Europe	S1-GBR-01	erm(B)	U18931	99.86	738/738	100	1..738	contig_9557	1474..2211	NA	NA	NA
Europe	S1-GBR-01	erm(B)	U18931	99.59	738/738	99.729	1..738	contig_9557	4430..5165	NA	NA	NA
Europe	S1-GBR-01	cat	M35190	96.26	481/624	77.0833	1..481	contig_2449	2004..2484	NA	NA	NA
Europe	S1-GBR-01	cat	M35190	96.96	624/624	100	1..624	contig_10557	3702..4325	NA	NA	NA
Europe	S1-GBR-01	catS	X74948	98.7	537/537	100	1..537	contig_5304	8409..8945	NA	NA	NA
Europe	S1-GBR-01	tet(Q)	Z21523	97.09	1926/1926	100	1..1926	contig_1476	511358..513283	NA	NA	NA
Europe	S1-GBR-01	tet(Q)	L33696	97.09	1926/1926	100	1..1926	contig_1476	511358..513283	NA	NA	NA
Europe	S1-GBR-01	tet(X)	M37699	99.83	1167/1167	100	1..1167	contig_1278	6371..7537	NA	NA	NA
Europe	S1-GBR-01	tet(Q)	L33696	99.84	1926/1926	100	1..1926	contig_1100	33090..35015	NA	NA	NA
Europe	S1-VEN-02	cfxA6	GQ342996	99.9	991/996	99.498	6..996	contig_19	275177..276167	bin.16	g__Prevotella (UID2724)	No high quality bin (CheckM: >90% completeness, <5% contamination)
Europe	S1-GBR-01	tet(M)	FR671418	97.92	1921/1920	99.9479	1..1920	contig_9640	1120..3039	NA	NA	NA
Europe	S1-AUT-01	tet(O)	M20925	99.84	1920/1920	100	1..1920	contig_401	181788..183707	bin.3	k__Bacteria (UID203)	No high quality bin (CheckM: >90% completeness, <5% contamination)
Europe	S1-GBR-01	tet(W)	FN396364	98.8	1914/1920	99.5312	1..1913	contig_2330	370905..372816	NA	NA	NA
Europe	S1-GBR-01	tet(O)	M18896	99.69	1920/1920	100	1..1920	contig_524	17841..19760	NA	NA	NA
Europe	S1-GBR-01	tet(32)	EF626943	99.74	1920/1920	100	1..1920	contig_1420	37854..39773	NA	NA	NA
Europe	S1-BEL-01	catS	X74948	98.51	537/537	100	1..537	contig_1583	14..550	bin.36	k__Bacteria (UID203)	No high quality bin (CheckM: >90% completeness, <5% contamination)
Europe	S1-THA-03	aac(6')-aph(2'')	M13771	100	791/1440	54.9306	638..1428	contig_204	1120..1910	NA	NA	NA
Europe	S1-THA-03	aac(6')-aph(2'')	M13771	100	480/1440	33.3333	1..480	contig_204	640..1119	NA	NA	NA
Europe	S1-THA-03	aph(2'')-Ia	AJ536195	100	791/1440	54.9306	638..1428	contig_204	1120..1910	NA	NA	NA
Europe	S1-THA-03	aph(2'')-Ia	AJ536195	100	480/1440	33.3333	1..480	contig_204	640..1119	NA	NA	NA
Europe	S1-THA-03	aph(2'')-Ia	AP009486	100	791/1476	53.5908	638..1428	contig_204	1120..1910	NA	NA	NA
Europe	S1-THA-03	aph(2'')-Ia	AP009486	100	480/1476	32.5203	1..480	contig_204	640..1119	NA	NA	NA
Europe	S1-AUT-01	tet(44)	NZ_ABDU01000081	98.54	1923/1923	100	1..1923	contig_8875	1090..3012	bin.65	k__Bacteria (UID2329)	No high quality bin (CheckM: >90% completeness, <5% contamination)
Europe	S1-THA-03	ant(6)-Ia	KF864551	100	867/867	100	1..867	contig_1542	3812..4678	NA	NA	NA
Europe	S1-THA-03	aph(2'')-If	AY701528	94.15	854/894	95.0783	43..894	contig_199	4606..5457	NA	NA	NA
Europe	S1-THA-03	aph(3')-III	M26832	100	795/795	100	1..795	contig_328	3826..4620	NA	NA	NA
Europe	S1-THA-03	cfxA5	AY769934	100	966/966	100	1..966	contig_1361	8233..9198	NA	NA	NA
Europe	S1-THA-03	lnu(P)	FJ589781	99.4	501/501	100	1..501	contig_3244	16319..16819	NA	NA	NA
Europe	S1-AUT-01	tet(44)	FN594949	98.8	1923/1923	100	1..1923	contig_8873	26219..28141	bin.65	k__Bacteria (UID2329)	No high quality bin (CheckM: >90% completeness, <5% contamination)
Europe	S1-THA-03	erm(X)	U21300	99.48	763/762	100	1..762	contig_4849	17844..18606	NA	NA	NA
Europe	S1-THA-03	erm(X)	X51472	99.48	763/762	100	1..762	contig_4849	17844..18606	NA	NA	NA
Europe	S1-THA-03	erm(B)	U18931	100	738/738	100	1..738	contig_102	351..1088	NA	NA	NA
Europe	S1-THA-03	erm(B)	AF299292	100	738/738	100	1..738	contig_102	2150..2887	NA	NA	NA
Europe	S1-ITA-01	tet(M)	X04388	97.45	1920/1920	100	1..1920	contig_429	10641..12560	bin.24	k__Bacteria (UID2372)	No high quality bin (CheckM: >90% completeness, <5% contamination)
Europe	S1-THA-03	nimE	AM042593	100	513/513	100	1..513	contig_4892	1379..1891	NA	NA	NA
Europe	S1-THA-03	catP	U15027	100	624/624	100	1..624	contig_208	654..1277	NA	NA	NA
Europe	S1-THA-03	tet(Q)	L33696	99.84	1926/1926	100	1..1926	contig_229	39458..41383	NA	NA	NA
Europe	S1-KOR-01	lnu(C)	AY928180	99.19	495/495	100	1..495	contig_17	354880..355374	bin.2	k__Bacteria (UID2372)	No high quality bin (CheckM: >90% completeness, <5% contamination)
Europe	S1-THA-03	tet(32)	EF626943	100	1920/1920	100	1..1920	contig_163	709..2628	NA	NA	NA
Europe	S1-KOR-01	lnu(C)	AY928180	99.19	495/495	100	1..495	contig_90	42763..43257	bin.2	k__Bacteria (UID2372)	No high quality bin (CheckM: >90% completeness, <5% contamination)
Europe	S1-THA-03	tet(O/32/O)	AIOQ01000025	99.79	1920/1920	100	1..1920	contig_1918	39..1958	NA	NA	NA
Europe	S1-THA-03	tet(O)	Y07780	98.44	1920/1920	100	1..1920	contig_193	527..2446	NA	NA	NA
Europe	S1-THA-03	tet(W)	AJ427422	100	1866/1920	97.1875	1..1866	contig_158	1..1866	NA	NA	NA
Europe	S1-THA-03	tet(W)	AJ427422	99.3	1707/1920	88.6458	1..1707	contig_160	1..1702	NA	NA	NA
Europe	S1-THA-03	tet(W)	AJ427421	99.3	1707/1920	88.6458	1..1707	contig_160	1..1702	NA	NA	NA
Europe	S1-THA-03	tet(O)	M20925	99.48	1920/1920	100	1..1920	contig_1016	505..2424	NA	NA	NA
Europe	S1-THA-03	tet(W)	AJ427422	99.22	1920/1920	100	1..1920	contig_51	78379..80298	NA	NA	NA
Europe	S1-THA-03	tet(40)	FJ158002	99.75	790/1221	64.7011	432..1221	contig_51	81076..81865	NA	NA	NA
Europe	S1-KOR-01	lnu(C)	AY928180	99.19	495/495	100	1..495	contig_6	18852..19346	bin.2	k__Bacteria (UID2372)	No high quality bin (CheckM: >90% completeness, <5% contamination)
Europe	S1-THA-03	tet(32)	EF626943	100	1920/1920	100	1..1920	contig_135	710..2629	NA	NA	NA
Europe	S1-KOR-01	lnu(C)	AY928180	99.19	495/495	100	1..495	contig_10	287452..287946	bin.2	k__Bacteria (UID2372)	No high quality bin (CheckM: >90% completeness, <5% contamination)
Europe	S1-VEN-03	ant(6)-Ia	KF864551	99.88	867/867	100	1..867	contig_1519	4625..5491	NA	NA	NA
Europe	S1-VEN-03	aph(3')-III	M26832	100	795/795	100	1..795	contig_4478	11043..11837	NA	NA	NA
Europe	S1-VEN-03	aph(3')-III	M26832	100	795/795	100	1..795	contig_4478	4082..4876	NA	NA	NA
Europe	S1-KOS-02	tet(M)	AM990992	98.33	1920/1920	100	1..1920	contig_650	250367..252286	bin.12	k__Bacteria (UID2372)	d__Bacteria;p__Bacillota;c__Bacilli;o__Erysipelotrichales;f__Erysipelotrichaceae;g__Clostridium_AQ;s__Clostridium_AQ innocuum
Europe	S1-KOS-02	tet(M)	X75073	98.33	1920/1920	100	1..1920	contig_650	250367..252286	bin.12	k__Bacteria (UID2372)	d__Bacteria;p__Bacillota;c__Bacilli;o__Erysipelotrichales;f__Erysipelotrichaceae;g__Clostridium_AQ;s__Clostridium_AQ innocuum
Europe	S1-KOS-02	tet(44)	FN594949	99.27	1923/1923	100	1..1923	contig_1073	9363..11285	bin.31	k__Bacteria (UID2372)	d__Bacteria;p__Bacillota;c__Bacilli;o__Erysipelotrichales;f__Coprobacillaceae;g__Allocoprobacillus;s__Allocoprobacillus merdigallinarum
Europe	S1-SRB-02	tet(O)	M20925	99.32	1921/1920	100	1..1920	contig_23	59177..61097	bin.27	k__Bacteria (UID2372)	No high quality bin (CheckM: >90% completeness, <5% contamination)
Europe	S1-VEN-03	mef(A)	AF227520	95.16	1218/1218	100	1..1218	contig_819	35172..36389	NA	NA	NA
Europe	S1-VEN-03	erm(F)	M17808	99.25	801/801	100	1..801	contig_819	38338..39138	NA	NA	NA
Europe	S1-VEN-03	erm(F)	M17808	95.23	797/801	99.5006	1..797	contig_3354	888..1684	NA	NA	NA
Europe	S1-VEN-03	erm(G)	M15332	100	735/735	100	1..735	contig_44	104086..104820	NA	NA	NA
Europe	S1-VEN-03	erm(B)	AF299292	99.86	738/738	100	1..738	contig_2347	63435..64172	NA	NA	NA
Europe	S1-VEN-03	lnu(C)	AY928180	99.19	495/495	100	1..495	contig_27	25841..26335	NA	NA	NA
Europe	S1-VEN-03	msr(D)	AF274302	97.34	1167/1464	79.7131	1..1167	contig_1303	193..1359	NA	NA	NA
Europe	S1-VEN-03	floR	AF118107	97.92	1203/1215	99.0123	12..1214	contig_819	39500..40702	NA	NA	NA
Europe	S1-VEN-03	cfr(C)	KX686749	99.82	1086/1140	95.2632	1..1086	contig_4478	9908..10993	NA	NA	NA
Europe	S1-VEN-03	cfr(C)	KX686749	99.82	1086/1140	95.2632	1..1086	contig_4478	2947..4032	NA	NA	NA
Europe	S1-VEN-03	cat	M35190	96.96	624/624	100	1..624	contig_4484	2697..3320	NA	NA	NA
Europe	S1-VEN-03	tet(W)	AJ427422	99.74	1920/1920	100	1..1920	contig_41	2092..4011	NA	NA	NA
Europe	S1-VEN-03	tet(W)	FN396364	98.96	1914/1920	99.5833	1..1913	contig_47	59861..61773	NA	NA	NA
Europe	S1-VEN-03	tet(O)	Y07780	99.43	1920/1920	100	1..1920	contig_44	50989..52908	NA	NA	NA
Europe	S1-VEN-03	tet(40)	FJ158002	99.75	1221/1221	100	1..1221	contig_44	49698..50918	NA	NA	NA
Europe	S1-VEN-03	tet(32)	EF626943	100	1920/1920	100	1..1920	contig_27	1846..3765	NA	NA	NA
Europe	S1-SRB-02	tet(O)	M18896	99.32	1921/1920	100	1..1920	contig_23	59177..61097	bin.27	k__Bacteria (UID2372)	No high quality bin (CheckM: >90% completeness, <5% contamination)
Europe	S1-VEN-03	tet(40)	FJ158002	99.88	827/1221	67.7314	395..1221	contig_996	1001..1827	NA	NA	NA
Europe	S1-GBR-03	ant(6)-Ib	FN594949	99.88	859/858	100	1..858	contig_6281	19174..20032	bin.62	k__Bacteria (UID2372)	No high quality bin (CheckM: >90% completeness, <5% contamination)
Africa	S1-ZIM-01	ant(6)-Ia	KF864551	99.88	867/867	100	1..867	contig_4454	5390..6256	NA	NA	NA
Africa	S1-ZIM-01	ant(6)-Ia	AF330699	100	909/909	100	1..909	contig_5592	50..958	NA	NA	NA
Africa	S1-ZIM-01	aph(3')-III	M26832	100	795/795	100	1..795	contig_5592	2849..3643	NA	NA	NA
Africa	S1-ZIM-01	erm(B)	U18931	100	738/738	100	1..738	contig_853	14644..15381	NA	NA	NA
Africa	S1-ZIM-01	erm(G)	L42817	100	735/735	100	1..735	contig_5589	26259..26993	NA	NA	NA
Africa	S1-ZIM-01	erm(B)	X72021	100	738/738	100	1..738	contig_1799	12039..12776	NA	NA	NA
Africa	S1-ZIM-01	mef(A)	AF227520	93.29	1088/1218	88.0131	131..1218	contig_612	1586..2657	NA	NA	NA
Africa	S1-ZIM-01	sul2	AY034138	100	816/816	100	1..816	contig_612	16081..16896	NA	NA	NA
Africa	S1-ZIM-01	tet(O)	M18896	99.79	1920/1920	100	1..1920	contig_32	5157..7076	NA	NA	NA
Africa	S1-ZIM-01	tet(O/32/O)	FP929050	99.84	1920/1920	100	1..1920	contig_26	202977..204896	NA	NA	NA
Africa	S1-ZIM-01	tet(M)	U58985	97.33	1910/1920	98.8021	1..1905	contig_37	667..2568	NA	NA	NA
Africa	S1-RSA-01	tet(W)	DQ060146	97.6	1920/1920	99.9479	1..1920	contig_60	5608..7526	bin.16	p__Actinobacteria (UID2112)	No high quality bin (CheckM: >90% completeness, <5% contamination)
Africa	S1-ZIM-01	tet(O)	Y07780	99.32	1920/1920	100	1..1920	contig_27	43345..45264	NA	NA	NA
Africa	S1-ZIM-01	tet(32)	EF626943	100	1920/1920	100	1..1920	contig_502	7243..9162	NA	NA	NA
Africa	S1-ZIM-01	tet(W)	FN396364	97.86	1914/1920	99.5833	1..1913	contig_189	8872..10784	NA	NA	NA
Africa	S1-ZIM-01	tet(W)	FN396364	98.97	1644/1920	85.625	1..1644	contig_197	1..1644	NA	NA	NA
Africa	S1-ZIM-01	tet(Q)	L33696	99.84	1926/1926	100	1..1926	contig_619	16976..18901	NA	NA	NA
Africa	S1-NGR-01	tet(W)	AJ427422	98.31	1892/1920	98.5417	1..1892	contig_518	18468..20359	bin.3	p__Actinobacteria (UID2112)	No high quality bin (CheckM: >90% completeness, <5% contamination)
Africa	S1-ZIM-01	tet(Q)	L33696	90.45	1926/1926	100	1..1926	contig_620	15817..17742	NA	NA	NA
Africa	S1-ZIM-01	tet(Q)	Z21523	99.58	1926/1926	100	1..1926	contig_612	11479..13404	NA	NA	NA
Africa	S1-KEN-08	ant(6)-Ia	KF864551	100	867/867	100	1..867	contig_1559	2338..3204	NA	NA	NA
Africa	S1-KEN-08	aph(6)-Id	M28829	100	837/837	100	1..837	contig_8140	524..1360	NA	NA	NA
Africa	S1-KEN-08	aph(3'')-Ib	AF321551	100	529/804	65.796	1..529	contig_8140	2203..2731	NA	NA	NA
Africa	S1-KEN-08	aph(3'')-Ib	AF321551	99.2958	284/804	35.0746	521..804	contig_8140	1360..1641	NA	NA	NA
Africa	S1-KEN-07	tet(W)	FN396364	98.65	1920/1920	100	1..1920	contig_1252	531570..533489	bin.37	p__Actinobacteria (UID2112)	No high quality bin (CheckM: >90% completeness, <5% contamination)
Africa	S1-KEN-08	cepA	L13472	99.89	903/903	100	1..903	contig_2	41091..41993	NA	NA	NA
Africa	S1-KEN-08	cfxA3	AF472622	100	966/966	100	1..966	contig_3179	17954..18919	NA	NA	NA
Africa	S1-KEN-08	blaACI-1	AJ007350	100	855/855	100	1..855	contig_7807	17093..17947	NA	NA	NA
Africa	S1-KEN-08	erm(G)	M15332	100	655/735	89.1156	1..655	contig_4597	1349..2003	NA	NA	NA
Africa	S1-KEN-08	erm(F)	M17808	100	801/801	100	1..801	contig_11151	2968..3768	NA	NA	NA
Africa	S1-KEN-08	erm(X)	U21300	99.61	763/762	100	1..762	contig_7533	171..933	NA	NA	NA
Africa	S1-KEN-08	erm(X)	X51472	99.61	763/762	100	1..762	contig_7533	171..933	NA	NA	NA
Africa	S1-KEN-08	mef(A)	AF227520	95.16	1218/1218	100	1..1218	contig_4508	1502..2719	NA	NA	NA
Africa	S1-KEN-08	erm(F)	M17808	99.38	801/801	99.8752	1..801	contig_4515	5861..6660	NA	NA	NA
Africa	S1-KEN-08	erm(B)	U18931	99.86	738/738	100	1..738	contig_1375	76822..77559	NA	NA	NA
Africa	S1-KEN-08	erm(B)	AF299292	99.86	738/738	100	1..738	contig_1375	76822..77559	NA	NA	NA
Africa	S1-KEN-08	nimD	X76949	99.19	495/495	100	1..495	contig_10971	3285..3779	NA	NA	NA
Africa	S1-KEN-08	nimD	X76949	99.19	495/495	100	1..495	contig_10971	10506..11000	NA	NA	NA
Africa	S1-KEN-08	Cfr(E)	NG_070225	93.53	1035/1035	100	1..1035	contig_10746	310..1344	NA	NA	NA
Africa	S1-KEN-08	sul2	AY034138	100	816/816	100	1..816	contig_8140	2792..3607	NA	NA	NA
Africa	S1-IVC-02	erm(B)	U18931	100	738/738	100	1..738	contig_40	1687193..1687930	bin.45	p__Actinobacteria (UID2112)	d__Bacteria;p__Actinomycetota;c__Coriobacteriia;o__Coriobacteriales;f__Eggerthellaceae;g__Anaerotardibacter;s__Anaerotardibacter sp000435475
Africa	S1-KEN-08	tet(Q)	L33696	99.79	1926/1926	100	1..1926	contig_6	19632..21557	NA	NA	NA
Africa	S1-IVC-02	tet(W)	FN396364	99.01	1920/1920	100	1..1920	contig_40	1637947..1639866	bin.45	p__Actinobacteria (UID2112)	d__Bacteria;p__Actinomycetota;c__Coriobacteriia;o__Coriobacteriales;f__Eggerthellaceae;g__Anaerotardibacter;s__Anaerotardibacter sp000435475
Africa	S1-KEN-08	tet(X)	M37699	99.68	930/1167	79.5201	240..1167	contig_11151	3981..4910	NA	NA	NA
Africa	S1-SUD-01	tet(M)	FR671418	99.69	1920/1920	100	1..1920	contig_50	135385..137304	bin.3	o__Lactobacillales (UID374)	d__Bacteria;p__Bacillota;c__Bacilli;o__Lactobacillales;f__Lactobacillaceae;g__Ligilactobacillus;s__Ligilactobacillus ruminis
Africa	S1-KEN-08	tet(O)	Y07780	99.38	1920/1920	100	1..1920	contig_955	6789..8708	NA	NA	NA
Africa	S1-KEN-08	tet(40)	AM419751	99.59	1221/1221	100	1..1221	contig_955	10114..11334	NA	NA	NA
Africa	S1-MOZ-01	lnu(P)	FJ589781	100	501/501	100	1..501	contig_2342	5289..5789	bin.28	o__Clostridiales (UID1375)	No high quality bin (CheckM: >90% completeness, <5% contamination)
Africa	S1-BDI-01	ant(6)-Ia	KF864551	100	867/867	100	1..867	contig_1257	5852..6718	bin.51	o__Clostridiales (UID1226)	No high quality bin (CheckM: >90% completeness, <5% contamination)
Africa	S1-KEN-08	ant(6)-Ia	KF864551	100	867/867	100	1..867	contig_1558	2794..3660	bin.33	o__Clostridiales (UID1226)	No high quality bin (CheckM: >90% completeness, <5% contamination)
Africa	S1-KEN-08	tet(O/32/O)	AIOQ01000025	99.73	1501/1920	78.1771	1..1501	contig_6213	1..1501	bin.77	o__Clostridiales (UID1226)	No high quality bin (CheckM: >90% completeness, <5% contamination)
Africa	S1-KEN-08	tet(32)	EF626943	91.63	1923/1920	99.8438	1..1920	contig_773	11155..13074	NA	NA	NA
Africa	S1-BDI-02	ant(6)-Ia	KF864551	100	867/867	100	1..867	contig_1200	375023..375889	bin.17	o__Clostridiales (UID1226)	No high quality bin (CheckM: >90% completeness, <5% contamination)
Africa	S1-BDI-02	tet(O)	Y07780	99.27	1920/1920	100	1..1920	contig_318	17644..19563	bin.83	o__Clostridiales (UID1226)	No high quality bin (CheckM: >90% completeness, <5% contamination)
Africa	S1-KEN-08	tet(M)	U58985	97.25	1853/1920	96.3021	1..1850	contig_1829	1..1852	NA	NA	NA
Africa	S1-KEN-08	tet(M)	AM990992	98.96	1920/1920	100	1..1920	contig_308	107394..109313	NA	NA	NA
Africa	S1-KEN-08	tet(W)	AJ427422	99.84	1920/1920	100	1..1920	contig_145	1528..3447	NA	NA	NA
Africa	S1-KEN-08	tet(W)	FN396364	98.33	1914/1920	99.5833	1..1913	contig_142	67735..69647	NA	NA	NA
Africa	S1-KEN-08	tet(O)	Y07780	99.48	1920/1920	100	1..1920	contig_2650	1448..3367	NA	NA	NA
Africa	S1-KEN-08	tet(O)	M20925	99.48	1920/1920	100	1..1920	contig_2650	1448..3367	NA	NA	NA
Africa	S1-KEN-08	tet(40)	AM419751	99.92	1221/1221	100	1..1221	contig_2650	158..1378	NA	NA	NA
Africa	S1-KEN-08	tet(O/32/O)	AIOQ01000025	99.53	1920/1920	100	1..1920	contig_152	13157..15076	NA	NA	NA
Africa	S1-KEN-08	dfrA14	AF393510	100	474/474	100	1..474	contig_8140	1710..2183	NA	NA	NA
Africa	S1-TAN-02	cepA	U05887	99.89	903/903	100	1..903	contig_1303	25984..26886	NA	NA	NA
Africa	S1-TAN-02	erm(F)	M17808	99.88	801/801	100	1..801	contig_753	11378..12178	NA	NA	NA
Africa	S1-TAN-02	erm(B)	X72021	100	738/738	100	1..738	contig_1070	4366..5103	NA	NA	NA
Africa	S1-TAN-02	erm(X)	U21300	99.74	763/762	100	1..762	contig_1279	32363..33125	NA	NA	NA
Africa	S1-TAN-02	erm(X)	X51472	99.74	763/762	100	1..762	contig_1279	32363..33125	NA	NA	NA
Africa	S1-TAN-02	erm(F)	M17808	99.88	801/801	100	1..801	contig_5772	29348..30148	NA	NA	NA
Africa	S1-TAN-02	lnu(C)	AY928180	99.19	495/495	100	1..495	contig_3825	6556..7050	NA	NA	NA
Africa	S1-TAN-02	catS	X74948	90.52	538/537	99.8138	1..537	contig_102	13091..13627	NA	NA	NA
Africa	S1-TAN-02	tet(Q)	L33696	99.58	1926/1926	100	1..1926	contig_753	15183..17108	NA	NA	NA
Africa	S1-TAN-02	tet(X)	M37699	94.6	1167/1167	100	1..1167	contig_753	9999..11165	NA	NA	NA
Africa	S1-TAN-02	tet(O)	Y07780	98.54	1920/1920	100	1..1920	contig_2592	269..2188	NA	NA	NA
Africa	S1-TAN-02	tet(40)	FJ158002	97.22	1221/1221	100	1..1221	contig_2592	2234..3454	NA	NA	NA
Africa	S1-TAN-02	tet(O)	M20925	99.17	1920/1920	100	1..1920	contig_2597	1446..3365	NA	NA	NA
Africa	S1-TAN-02	tet(40)	AM419751	99.84	1221/1221	100	1..1221	contig_2597	157..1377	NA	NA	NA
Africa	S1-ETH-02	tet(32)	EF626943	100	1920/1920	100	1..1920	contig_277	48115..50034	bin.12	o__Clostridiales (UID1226)	No high quality bin (CheckM: >90% completeness, <5% contamination)
Africa	S1-TAN-02	tet(X)	M37699	99.91	1167/1167	100	1..1167	contig_5772	27970..29136	NA	NA	NA
Africa	S1-TAN-02	tet(W)	AJ427422	100	1920/1920	100	1..1920	contig_5835	313..2232	NA	NA	NA
Africa	S1-TAN-02	tet(O)	Y07780	99.01	1920/1920	100	1..1920	contig_121	350736..352655	NA	NA	NA
Africa	S1-TAN-02	tet(O)	M20925	99.01	1920/1920	100	1..1920	contig_121	350736..352655	NA	NA	NA
Africa	S1-TAN-02	tet(O)	M18896	99.01	1920/1920	100	1..1920	contig_121	350736..352655	NA	NA	NA
Africa	S1-TAN-02	tet(32)	EF626943	100	1920/1920	100	1..1920	contig_2799	1519..3438	NA	NA	NA
Africa	S1-TAN-02	tet(O)	M20925	98.23	1924/1920	99.8958	1..1920	contig_2599	10645..12566	NA	NA	NA
Africa	S1-TAN-02	tet(Q)	Z21523	98.95	1913/1926	99.325	1..1913	contig_2834	5939..7851	NA	NA	NA
Africa	S1-TAN-02	tet(O)	M20925	99.43	1920/1920	100	1..1920	contig_21	58018..59937	NA	NA	NA
Africa	S1-TAN-02	tet(40)	AM419751	98.61	1221/1221	99.2629	3..1221	contig_21	56745..57958	NA	NA	NA
Africa	S1-TAN-02	tet(40)	FJ158002	98.61	1221/1221	99.2629	3..1221	contig_21	56745..57958	NA	NA	NA
Africa	S1-TAN-02	tet(O)	M20925	99.74	1920/1920	100	1..1920	contig_1704	292..2211	NA	NA	NA
Europe	S1-GBR-03	tet(44)	NZ_ABDU01000081	99.17	1923/1923	99.948	1..1923	contig_6281	16938..18859	bin.62	k__Bacteria (UID2372)	No high quality bin (CheckM: >90% completeness, <5% contamination)
Europe	S1-POR-01	tet(M)	U58985	98.49	1920/1920	99.6354	1..1920	contig_5812	26470..28382	bin.3	k__Bacteria (UID2372)	No high quality bin (CheckM: >90% completeness, <5% contamination)
Europe	S1-THA-03	lnu(C)	AY928180	99.19	495/495	100	1..495	contig_1316	125668..126162	bin.7	k__Bacteria (UID2982)	d__Bacteria;p__Verrucomicrobiota;c__Verrucomicrobiia;o__Verrucomicrobiales;f__Akkermansiaceae;g__Akkermansia;s__Akkermansia muciniphila
Europe	S1-ESP-01	lnu(C)	AY928180	99.19	495/495	100	1..495	contig_3622	17008..17502	bin.35	k__Bacteria (UID2982)	d__Bacteria;p__Verrucomicrobiota;c__Verrucomicrobiia;o__Verrucomicrobiales;f__Akkermansiaceae;g__Akkermansia;s__Akkermansia muciniphila
Europe	S1-BEL-01	tet(Q)	L33696	98.6	1926/1926	100	1..1926	contig_352	1294119..1296044	bin.11	o__Bacteroidales (UID2617)	No high quality bin (CheckM: >90% completeness, <5% contamination)
Europe	S1-AUT-01	cfxA5	AY769934	99.9	966/966	100	1..966	contig_10410	4595..5560	bin.84	o__Bacteroidales (UID2621)	d__Bacteria;p__Bacteroidota;c__Bacteroidia;o__Bacteroidales;f__Tannerellaceae;g__Parabacteroides;s__Parabacteroides distasonis
Europe	S1-AUT-01	cfxA4	AY769933	99.9	966/966	100	1..966	contig_10410	4595..5560	bin.84	o__Bacteroidales (UID2621)	d__Bacteria;p__Bacteroidota;c__Bacteroidia;o__Bacteroidales;f__Tannerellaceae;g__Parabacteroides;s__Parabacteroides distasonis
Europe	S1-AUT-01	cfxA3	AF472622	99.9	966/966	100	1..966	contig_10410	4595..5560	bin.84	o__Bacteroidales (UID2621)	d__Bacteria;p__Bacteroidota;c__Bacteroidia;o__Bacteroidales;f__Tannerellaceae;g__Parabacteroides;s__Parabacteroides distasonis
Europe	S1-AUT-01	cfxA	U38243	99.9	966/966	100	1..966	contig_10410	4595..5560	bin.84	o__Bacteroidales (UID2621)	d__Bacteria;p__Bacteroidota;c__Bacteroidia;o__Bacteroidales;f__Tannerellaceae;g__Parabacteroides;s__Parabacteroides distasonis
Europe	S1-AUT-01	erm(B)	X72021	100	738/738	100	1..738	contig_4217	1590..2327	NA	NA	NA
Europe	S1-AUT-01	tet(Q)	L33696	99.84	1926/1926	100	1..1926	contig_2948	56745..58670	bin.84	o__Bacteroidales (UID2621)	d__Bacteria;p__Bacteroidota;c__Bacteroidia;o__Bacteroidales;f__Tannerellaceae;g__Parabacteroides;s__Parabacteroides distasonis
Europe	S1-GER-04	cfxA3	AF472622	99.9	966/966	99.8965	1..966	contig_751	44288..45252	bin.30	o__Bacteroidales (UID2654)	No high quality bin (CheckM: >90% completeness, <5% contamination)
Europe	S1-AUT-01	erm(F)	M17808	100	801/801	100	1..801	contig_2949	8500..9300	NA	NA	NA
Europe	S1-AUT-01	erm(F)	M17808	99.88	801/801	100	1..801	contig_1345	237646..238446	NA	NA	NA
Europe	S1-AUT-01	erm(F)	M17808	99.32	591/801	73.7828	211..801	contig_1368	26157..26747	NA	NA	NA
Europe	S1-AUT-01	mef(A)	AF227520	94.99	1218/1218	100	1..1218	contig_1850	39617..40834	NA	NA	NA
Europe	S1-AUT-01	erm(F)	M17808	100	801/801	100	1..801	contig_1850	36318..37118	NA	NA	NA
Europe	S1-AUT-01	cat	M35190	96.96	624/624	100	1..624	contig_6635	4729..5352	NA	NA	NA
Europe	S1-AUT-01	tet(32)	EF626943	100	1920/1920	100	1..1920	contig_402	8137..10056	NA	NA	NA
Europe	S1-SRB-01	cfxA5	AY769934	99.69	966/966	100	1..966	contig_6768	6340..7305	bin.43	o__Bacteroidales (UID2654)	No high quality bin (CheckM: >90% completeness, <5% contamination)
Europe	S1-SRB-01	cfxA4	AY769933	99.69	966/966	100	1..966	contig_6768	6340..7305	bin.43	o__Bacteroidales (UID2654)	No high quality bin (CheckM: >90% completeness, <5% contamination)
Europe	S1-AUT-01	tet(O/32/O)	AIOQ01000025	99.79	1920/1920	100	1..1920	contig_2172	5757..7676	NA	NA	NA
Europe	S1-SRB-01	cfxA3	AF472622	99.69	966/966	100	1..966	contig_6768	6340..7305	bin.43	o__Bacteroidales (UID2654)	No high quality bin (CheckM: >90% completeness, <5% contamination)
Europe	S1-SRB-01	cfxA	U38243	99.69	966/966	100	1..966	contig_6768	6340..7305	bin.43	o__Bacteroidales (UID2654)	No high quality bin (CheckM: >90% completeness, <5% contamination)
Europe	S1-AUT-01	tet(Q)	L33696	99.79	1926/1926	100	1..1926	contig_2949	6120..8045	NA	NA	NA
Europe	S1-CAM-05	erm(B)	U18931	99.59	738/738	100	1..738	contig_346	27918..28655	bin.25	o__Bacteroidales (UID2654)	d__Bacteria;p__Bacteroidota;c__Bacteroidia;o__Bacteroidales;f__Bacteroidaceae;g__Phocaeicola;s__Phocaeicola dorei
Europe	S1-AUT-01	tet(Q)	L33696	97.77	1926/1926	100	1..1926	contig_2945	2007..3932	NA	NA	NA
Europe	S1-AUT-01	tet(44)	NZ_ABDU01000081	98.54	1923/1923	100	1..1923	contig_8874	50808..52730	NA	NA	NA
Europe	S1-AUT-01	tet(O)	M18896	99.79	1920/1920	100	1..1920	contig_403	8147..10066	NA	NA	NA
Europe	S1-AUT-01	tet(W)	FN396364	99.11	1920/1920	100	1..1920	contig_403	5527..7446	NA	NA	NA
Europe	S1-AUT-01	tet(O/32/O)	AIOQ01000025	99.74	1920/1920	100	1..1920	contig_381	1037..2956	NA	NA	NA
Europe	S1-AUT-01	tet(40)	AM419751	99.79	967/1221	79.1974	1..967	contig_381	1..967	NA	NA	NA
Europe	S1-AUT-01	tet(Q)	L33696	90.45	1926/1926	100	1..1926	contig_1368	23945..25870	NA	NA	NA
Europe	S1-AUT-01	tet(X6)	MN507533	98.66	1117/1137	98.153	1..1116	contig_1850	34969..36085	NA	NA	NA
Europe	S1-POR-01	cfxA3	AF472622	100	966/966	100	1..966	contig_3036	64326..65291	bin.15	o__Bacteroidales (UID2654)	d__Bacteria;p__Bacteroidota;c__Bacteroidia;o__Bacteroidales;f__Bacteroidaceae;g__Phocaeicola;s__Phocaeicola vulgatus
Europe	S1-POR-01	tet(Q)	L33696	99.84	1926/1926	100	1..1926	contig_2845	157886..159811	bin.15	o__Bacteroidales (UID2654)	d__Bacteria;p__Bacteroidota;c__Bacteroidia;o__Bacteroidales;f__Bacteroidaceae;g__Phocaeicola;s__Phocaeicola vulgatus
Europe	S1-KOR-01	ant(6)-Ia	KF864551	100	867/867	100	1..867	contig_208	4407..5273	NA	NA	NA
Europe	S1-KOR-01	aac(6')-aph(2'')	M13771	100	1440/1440	100	1..1440	contig_4044	514..1953	NA	NA	NA
Europe	S1-KOR-01	blaTEM-30	AJ437107	100	861/861	100	1..861	contig_2635	1661..2521	NA	NA	NA
Europe	S1-VEN-03	cfxA5	AY769934	99.9	966/966	100	1..966	contig_221	20558..21523	bin.6	o__Bacteroidales (UID2657)	No high quality bin (CheckM: >90% completeness, <5% contamination)
Europe	S1-KOR-01	erm(B)	U18931	100	738/738	100	1..738	contig_339	112790..113527	NA	NA	NA
Europe	S1-VEN-03	cfxA4	AY769933	99.9	966/966	100	1..966	contig_221	20558..21523	bin.6	o__Bacteroidales (UID2657)	No high quality bin (CheckM: >90% completeness, <5% contamination)
Europe	S1-KOR-01	erm(B)	X72021	100	738/738	100	1..738	contig_361	8495..9232	NA	NA	NA
Europe	S1-VEN-03	cfxA3	AF472622	99.9	966/966	100	1..966	contig_221	20558..21523	bin.6	o__Bacteroidales (UID2657)	No high quality bin (CheckM: >90% completeness, <5% contamination)
Europe	S1-VEN-03	cfxA	U38243	99.9	966/966	100	1..966	contig_221	20558..21523	bin.6	o__Bacteroidales (UID2657)	No high quality bin (CheckM: >90% completeness, <5% contamination)
Europe	S1-VEN-03	tet(Q)	L33696	99.84	1926/1926	100	1..1926	contig_219	7202..9127	bin.6	o__Bacteroidales (UID2657)	No high quality bin (CheckM: >90% completeness, <5% contamination)
Europe	S1-KOR-01	lnu(C)	AY928180	99.19	495/495	100	1..495	contig_3001	886..1380	NA	NA	NA
Europe	S1-KOR-01	lnu(C)	AY928180	99.19	495/495	100	1..495	contig_4979	60402..60896	NA	NA	NA
Europe	S1-KOR-01	erm(B)	X72021	100	738/738	100	1..738	contig_1316	315164..315901	NA	NA	NA
Europe	S1-KOR-01	tet(W)	AJ427422	100	1920/1920	100	1..1920	contig_932	7802..9721	NA	NA	NA
Europe	S1-KOR-01	tet(O)	M18896	99.79	1920/1920	100	1..1920	contig_1985	6878..8797	NA	NA	NA
Europe	S1-KOR-01	tet(32)	EF626943	100	1900/1920	98.9583	21..1920	contig_3157	712..2611	NA	NA	NA
Africa	S1-GHA-01	ant(6)-Ia	KF864551	99.88	867/867	100	1..867	contig_543	77700..78566	bin.13	o__Clostridiales (UID1226)	d__Bacteria;p__Bacillota;c__Clostridia;o__Lachnospirales;f__Lachnospiraceae;g__Blautia_A;s__Blautia_A wexlerae
Africa	S1-SUD-02	ant(6)-Ia	KF864551	100	867/867	100	1..867	contig_143	36474..37340	bin.23	o__Clostridiales (UID1226)	No high quality bin (CheckM: >90% completeness, <5% contamination)
Africa	S1-ETH-04	tet(O)	M20925	99.69	1920/1920	100	1..1920	contig_251	715..2634	bin.10	o__Clostridiales (UID1226)	d__Bacteria;p__Bacillota;c__Clostridia;o__Lachnospirales;f__Lachnospiraceae;g__Blautia_A;s__Blautia_A wexlerae
Africa	S1-ETH-04	tet(O)	M18896	99.69	1920/1920	100	1..1920	contig_251	715..2634	bin.10	o__Clostridiales (UID1226)	d__Bacteria;p__Bacillota;c__Clostridia;o__Lachnospirales;f__Lachnospiraceae;g__Blautia_A;s__Blautia_A wexlerae
Africa	S1-BDI-02	ant(6)-Ia	KF864551	99.3	856/867	98.6159	12..867	contig_617	99994..100848	NA	NA	NA
Africa	S1-RSA-02	tet(O)	M18896	99.06	1922/1920	99.9479	1..1920	contig_342	427651..429571	bin.48	o__Clostridiales (UID1226)	No high quality bin (CheckM: >90% completeness, <5% contamination)
Africa	S1-ETH-07	tet(32)	EF626943	99.95	1920/1920	100	1..1920	contig_2	70795..72714	bin.54	o__Clostridiales (UID1226)	No high quality bin (CheckM: >90% completeness, <5% contamination)
Africa	S1-BDI-02	erm(F)	M17808	94.99	798/801	99.5006	1..797	contig_5675	3793..4590	NA	NA	NA
Africa	S1-ETH-07	tet(O/32/O)	AIOQ01000025	99.74	1920/1920	100	1..1920	contig_116	277908..279827	bin.43	o__Clostridiales (UID1226)	No high quality bin (CheckM: >90% completeness, <5% contamination)
Africa	S1-KEN-03	ant(6)-Ia	KF864551	99.88	867/867	100	1..867	contig_266	598562..599428	bin.48	o__Clostridiales (UID1226)	d__Bacteria;p__Bacillota;c__Clostridia;o__Lachnospirales;f__Lachnospiraceae;g__Fusicatenibacter;s__Fusicatenibacter saccharivorans
Africa	S1-IVC-01	ant(6)-Ia	AF330699	100	909/909	100	1..909	contig_212	154252..155160	bin.28	o__Clostridiales (UID1226)	d__Bacteria;p__Bacillota;c__Clostridia;o__Lachnospirales;f__Lachnospiraceae;g__Faecalimonas;s__Faecalimonas phoceensis
Africa	S1-BDI-02	mef(A)	AF227520	94.99	1218/1218	100	1..1218	contig_1427	1077..2294	NA	NA	NA
Africa	S1-BDI-02	erm(F)	M17808	99.72	710/801	88.6392	92..801	contig_929	33567..34276	NA	NA	NA
Africa	S1-BDI-02	lnu(C)	AY928180	98.38	495/495	99.596	1..495	contig_1781	13856..14348	NA	NA	NA
Africa	S1-BDI-02	catS	X74948	98.51	537/537	100	1..537	contig_3194	1887..2423	NA	NA	NA
Africa	S1-BDI-02	catP	U15027	96.34	628/624	99.1987	1..624	contig_369	3064..3686	NA	NA	NA
Africa	S1-BDI-02	catP	U15027	100	624/624	100	1..624	contig_360	26975..27598	NA	NA	NA
Africa	S1-BDI-02	tet(Q)	L33696	99.84	1926/1926	100	1..1926	contig_2078	4308..6233	NA	NA	NA
Africa	S1-BDI-02	tet(W)	AJ427422	100	1920/1920	100	1..1920	contig_5	49148..51067	NA	NA	NA
Africa	S1-BDI-02	tet(M)	FR671418	97.76	1920/1920	100	1..1920	contig_43	2915..4834	NA	NA	NA
Africa	S1-BDI-02	tet(Q)	L33696	90.61	1927/1926	99.9481	1..1926	contig_881	42029..43954	NA	NA	NA
Africa	S1-IVC-01	aph(3')-III	M26832	100	795/795	100	1..795	contig_212	152826..153620	bin.28	o__Clostridiales (UID1226)	d__Bacteria;p__Bacillota;c__Clostridia;o__Lachnospirales;f__Lachnospiraceae;g__Faecalimonas;s__Faecalimonas phoceensis
Africa	S1-IVC-01	ant(6)-Ia	KF864551	100	867/867	100	1..867	contig_374	1664..2530	bin.28	o__Clostridiales (UID1226)	d__Bacteria;p__Bacillota;c__Clostridia;o__Lachnospirales;f__Lachnospiraceae;g__Faecalimonas;s__Faecalimonas phoceensis
Africa	S1-BDI-02	tet(W)	AJ427422	99.48	1920/1920	100	1..1920	contig_7	309630..311549	NA	NA	NA
Africa	S1-BDI-02	tet(32)	EF626943	100	1920/1920	100	1..1920	contig_554	22849..24768	NA	NA	NA
Africa	S1-BDI-02	tet(40)	AM419751	99.53	1065/1221	87.1417	157..1221	contig_561	1..1064	NA	NA	NA
Africa	S1-BDI-02	tet(Q)	L33696	98.96	1926/1926	100	1..1926	contig_1422	3108..5033	NA	NA	NA
Africa	S1-BDI-02	tet(O/32/O)	NG_048124	98.04	1579/1920	82.2396	342..1920	contig_376	1..1579	NA	NA	NA
Africa	S1-BDI-02	tet(O/32/O)	AJ295238	98.04	1579/1920	82.2396	342..1920	contig_376	1..1579	NA	NA	NA
Africa	S1-BDI-02	tet(40)	AM419751	99.84	1221/1221	100	1..1221	contig_376	1649..2869	NA	NA	NA
Africa	S1-BDI-02	tet(O)	Y07780	99.32	1920/1920	100	1..1920	contig_222	34609..36528	NA	NA	NA
Africa	S1-IVC-01	erm(B)	U18931	100	738/738	100	1..738	contig_212	157536..158273	bin.28	o__Clostridiales (UID1226)	d__Bacteria;p__Bacillota;c__Clostridia;o__Lachnospirales;f__Lachnospiraceae;g__Faecalimonas;s__Faecalimonas phoceensis
Africa	S1-BDI-02	tet(W)	AJ427422	100	1920/1920	100	1..1920	contig_557	11815..13734	NA	NA	NA
Africa	S1-BDI-02	tet(Q)	L33696	99.84	1926/1926	100	1..1926	contig_5564	265..2190	NA	NA	NA
Africa	S1-IVC-01	tet(O)	M18896	99.54	1524/1920	79.375	1..1524	contig_366	1..1524	bin.14	o__Clostridiales (UID1226)	No high quality bin (CheckM: >90% completeness, <5% contamination)
Africa	S1-IVC-01	VanHDX	AY082011	93.48	1870/2610	71.6092	725..2594	contig_1461	2494..4362	bin.24	o__Clostridiales (UID1226)	No high quality bin (CheckM: >90% completeness, <5% contamination)
Europe	S1-GER-05	ant(6)-Ia	KF864551	99.88	867/867	100	1..867	contig_1782	4583..5449	NA	NA	NA
Europe	S1-GER-05	erm(F)	M17808	100	801/801	100	1..801	contig_3912	1752..2552	NA	NA	NA
Europe	S1-GER-05	erm(B)	X72021	99.86	738/738	100	1..738	contig_968	95092..95829	NA	NA	NA
Europe	S1-GER-05	tet(O)	M20925	99.74	1920/1920	100	1..1920	contig_1281	997..2916	NA	NA	NA
Europe	S1-KOS-02	cfxA5	AY769934	99.9	966/966	100	1..966	contig_250	103319..104284	bin.11	o__Bacteroidales (UID2657)	No high quality bin (CheckM: >90% completeness, <5% contamination)
Europe	S1-GER-05	tet(Q)	L33696	99.84	1926/1926	100	1..1926	contig_895	25438..27363	NA	NA	NA
Europe	S1-GER-05	tet(O)	Y07780	99.69	1920/1920	100	1..1920	contig_1136	794..2713	NA	NA	NA
Europe	S1-GER-05	tet(X)	M37699	99.57	930/1167	79.5201	240..1167	contig_3912	2765..3694	NA	NA	NA
Europe	S1-GER-05	tet(W)	FN396364	98.8	1920/1920	99.9479	1..1920	contig_1250	3459..5377	NA	NA	NA
Europe	S1-GER-05	tet(O/32/O)	AIOQ01000025	98.01	1612/1920	82.8646	1..1606	contig_968	1..1597	NA	NA	NA
Europe	S1-GER-05	tet(32)	EF626943	100	1920/1920	100	1..1920	contig_1588	4213..6132	NA	NA	NA
Africa	S1-IVC-01	VanHDX	AB242319	93.48	1870/2610	71.6092	725..2594	contig_1461	2494..4362	bin.24	o__Clostridiales (UID1226)	No high quality bin (CheckM: >90% completeness, <5% contamination)
Africa	S1-SUD-01	tet(O)	M20925	99.64	1920/1920	100	1..1920	contig_269	650..2569	NA	NA	NA
Africa	S1-SUD-01	tet(O)	M18896	99.64	1920/1920	100	1..1920	contig_269	650..2569	NA	NA	NA
Africa	S1-ETH-02	aph(3')-III	M26832	100	678/795	85.283	117..794	contig_279	244..921	NA	NA	NA
Africa	S1-ETH-02	ant(6)-Ia	KF864551	100	867/867	100	1..867	contig_4589	15450..16316	NA	NA	NA
Africa	S1-EGY-01	cat	M35190	96.96	624/624	100	1..624	contig_253	1436..2059	bin.41	o__Clostridiales (UID1226)	No high quality bin (CheckM: >90% completeness, <5% contamination)
Africa	S1-ETH-02	cfxA3	AF472622	100	966/966	100	1..966	contig_3454	2761..3726	NA	NA	NA
Africa	S1-ETH-02	mef(A)	AF227520	95.16	1218/1218	100	1..1218	contig_1133	55782..56999	NA	NA	NA
Africa	S1-BDI-01	erm(G)	M15332	100	735/735	100	1..735	contig_215	1085724..1086458	bin.1	o__Clostridiales (UID1212)	d__Bacteria;p__Bacillota;c__Clostridia;o__Oscillospirales;f__Acutalibacteraceae;g__Ruminococcoides;s__Ruminococcoides intestinale
Africa	S1-BDI-01	cat	M35190	93.54	619/624	99.1987	1..619	contig_4097	10441..11059	bin.18	o__Clostridiales (UID1212)	No high quality bin (CheckM: >90% completeness, <5% contamination)
Africa	S1-ETH-02	erm(B)	U18931	100	738/738	100	1..738	contig_5110	653..1390	NA	NA	NA
Africa	S1-ETH-02	erm(B)	X72021	100	738/738	100	1..738	contig_1146	4009..4746	NA	NA	NA
Africa	S1-ETH-02	erm(F)	M17808	100	801/801	100	1..801	contig_1131	1136..1936	NA	NA	NA
Africa	S1-ETH-02	mef(A)	AF227520	94.75	1218/1218	100	1..1218	contig_899	171218..172435	NA	NA	NA
Africa	S1-ZIM-02	tet(W)	AJ427422	100	1547/1920	80.5729	1..1547	contig_3874	1..1547	bin.9	o__Clostridiales (UID1212)	No high quality bin (CheckM: >90% completeness, <5% contamination)
Africa	S1-ETH-02	sul2	AY034138	99.88	816/816	100	1..816	contig_4110	6980..7795	NA	NA	NA
Africa	S1-ETH-02	tet(O)	M18896	99.79	1920/1920	100	1..1920	contig_1771	3742..5661	NA	NA	NA
Africa	S1-ETH-02	tet(O)	M18896	99.38	1920/1920	100	1..1920	contig_1630	39339..41258	NA	NA	NA
Africa	S1-ETH-02	tet(40)	AM419751	98.86	1225/1221	99.5905	1..1221	contig_1630	41328..42547	NA	NA	NA
Africa	S1-ETH-02	tet(O)	M18896	93.31	1929/1920	97.5521	6..1920	contig_1824	24..1910	NA	NA	NA
Africa	S1-ZIM-02	tet(W)	AJ427421	100	1547/1920	80.5729	1..1547	contig_3874	1..1547	bin.9	o__Clostridiales (UID1212)	No high quality bin (CheckM: >90% completeness, <5% contamination)
Africa	S1-ETH-02	tet(W)	AY049983	94.87	1912/1920	99.4792	1..1911	contig_4298	418..2328	NA	NA	NA
Africa	S1-ZIM-02	tet(32)	EF626943	100	1920/1920	100	1..1920	contig_103	305300..307219	bin.2	o__Clostridiales (UID1212)	d__Bacteria;p__Bacillota;c__Clostridia;o__Oscillospirales;f__Ruminococcaceae;g__Ruminiclostridium_E;s__Ruminiclostridium_E siraeum
Africa	S1-ETH-02	tet(W)	FN396364	99.32	1920/1920	100	1..1920	contig_276	7..1926	NA	NA	NA
Africa	S1-ETH-02	tet(X)	M37699	99.89	923/1167	79.0917	245..1167	contig_1131	1..923	NA	NA	NA
Africa	S1-ZIM-02	tet(W)	AJ427422	100	1815/1920	94.5312	1..1815	contig_127	2240415..2242229	bin.1	o__Clostridiales (UID1212)	d__Bacteria;p__Bacillota;c__Clostridia;o__Oscillospirales;f__Acutalibacteraceae;g__Ruminococcoides;s__Ruminococcoides intestinalis
Africa	S1-ETH-02	tet(O)	M18896	99.69	1920/1920	100	1..1920	contig_1772	6561..8480	NA	NA	NA
Africa	S1-ETH-02	tet(O)	Y07780	99.27	1920/1920	100	1..1920	contig_618	273..2192	NA	NA	NA
Africa	S1-ETH-02	tet(Q)	L33696	99.27	1913/1926	99.325	1..1913	contig_608	27042..28954	NA	NA	NA
Europe	S1-NED-01	tet(Q)	X58717	100	1926/1926	100	1..1926	contig_1271	470265..472190	bin.47	o__Bacteroidales (UID2657)	d__Bacteria;p__Bacteroidota;c__Bacteroidia;o__Bacteroidales;f__Bacteroidaceae;g__Bacteroides;s__Bacteroides uniformis
Europe	S1-KOS-01	ant(6)-Ia	KF864551	100	867/867	100	1..867	contig_684	237093..237959	bin.6	o__Bacteroidales (UID2657)	d__Bacteria;p__Bacteroidota;c__Bacteroidia;o__Bacteroidales;f__Bacteroidaceae;g__Bacteroides;s__Bacteroides uniformis
Europe	S1-GER-01	cat	M35190	96.96	624/624	100	1..624	contig_1243	2261..2884	NA	NA	NA
Europe	S1-KOS-03	cfxA5	AY769934	99.79	966/966	100	1..966	contig_978	47981..48946	bin.74	o__Bacteroidales (UID2657)	d__Bacteria;p__Bacteroidota;c__Bacteroidia;o__Bacteroidales;f__Bacteroidaceae;g__Bacteroides;s__Bacteroides uniformis
Europe	S1-GER-01	tet(W)	AJ427422	100	1170/1920	60.9375	751..1920	contig_163	1..1170	NA	NA	NA
Europe	S1-GER-01	tet(32)	EF626943	100	1920/1920	100	1..1920	contig_166	4287..6206	NA	NA	NA
Europe	S1-KOS-03	cfxA4	AY769933	99.79	966/966	100	1..966	contig_978	47981..48946	bin.74	o__Bacteroidales (UID2657)	d__Bacteria;p__Bacteroidota;c__Bacteroidia;o__Bacteroidales;f__Bacteroidaceae;g__Bacteroides;s__Bacteroides uniformis
Europe	S1-GER-01	tet(Q)	L33696	99.82	1704/1926	88.4735	1..1704	contig_711	60062..61765	NA	NA	NA
Europe	S1-KOS-03	cfxA3	AF472622	99.79	966/966	100	1..966	contig_978	47981..48946	bin.74	o__Bacteroidales (UID2657)	d__Bacteria;p__Bacteroidota;c__Bacteroidia;o__Bacteroidales;f__Bacteroidaceae;g__Bacteroides;s__Bacteroides uniformis
Europe	S1-KOS-03	cfxA	U38243	99.79	966/966	100	1..966	contig_978	47981..48946	bin.74	o__Bacteroidales (UID2657)	d__Bacteria;p__Bacteroidota;c__Bacteroidia;o__Bacteroidales;f__Bacteroidaceae;g__Bacteroides;s__Bacteroides uniformis
Europe	S1-KOS-02	aadA2	JQ364967	100	792/792	100	1..792	contig_1136	14888..15679	NA	NA	NA
Europe	S1-KOS-02	ant(6)-Ia	AF330699	100	909/909	100	1..909	contig_34	9090..9998	NA	NA	NA
Europe	S1-KOS-02	aph(3')-III	M26832	100	795/795	100	1..795	contig_34	7664..8458	NA	NA	NA
Europe	S1-GER-08	mef(A)	AF227520	94.99	1218/1218	100	1..1218	contig_58	1887680..1888897	bin.65	o__Bacteroidales (UID2716)	No high quality bin (CheckM: >90% completeness, <5% contamination)
Europe	S1-GER-08	erm(F)	M17808	99.75	801/801	100	1..801	contig_58	483475..484275	bin.65	o__Bacteroidales (UID2716)	No high quality bin (CheckM: >90% completeness, <5% contamination)
Europe	S1-GER-08	tet(Q)	L33696	99.84	1926/1926	100	1..1926	contig_58	1884277..1886202	bin.65	o__Bacteroidales (UID2716)	No high quality bin (CheckM: >90% completeness, <5% contamination)
Europe	S1-KOS-02	cfxA5	AY769934	99.9	966/966	100	1..966	contig_189	1231456..1232421	NA	NA	NA
Europe	S1-KOS-02	cfxA5	AY769934	99.9	966/966	100	1..966	contig_189	1035536..1036501	NA	NA	NA
Europe	S1-AUT-01	cfxA5	AY769934	99.9	966/966	100	1..966	contig_1332	220256..221221	bin.39	o__Bacteroidales (UID2716)	No high quality bin (CheckM: >90% completeness, <5% contamination)
Europe	S1-CHI-01	erm(G)	M15332	100	735/735	100	1..735	contig_3739	1063..1797	bin.23	o__Clostridiales (UID1120)	No high quality bin (CheckM: >90% completeness, <5% contamination)
Europe	S1-GBR-01	tet(32)	EF626943	100	1920/1920	100	1..1920	contig_2334	721..2640	bin.23	o__Clostridiales (UID1120)	d__Bacteria;p__Bacillota;c__Clostridia;o__Christensenellales;f__Aristaeellaceae;g__UBA11524;s__UBA11524 sp000437595
Europe	S1-KOS-02	erm(B)	AF299292	100	738/738	100	1..738	contig_449	17236..17973	NA	NA	NA
Europe	S1-KOS-02	mph(A)	D16251	99.78	907/906	100	1..906	contig_1136	22336..23242	NA	NA	NA
Europe	S1-KOS-02	erm(B)	X72021	100	738/738	100	1..738	contig_1328	2882..3619	NA	NA	NA
Europe	S1-THA-03	ant(6)-Ib	FN594949	100	858/858	100	1..858	contig_4690	3926..4783	bin.10	o__Clostridiales (UID1120)	No high quality bin (CheckM: >90% completeness, <5% contamination)
Europe	S1-THA-03	tet(44)	FN594949	99.06	1923/1923	100	1..1923	contig_4690	1689..3611	bin.10	o__Clostridiales (UID1120)	No high quality bin (CheckM: >90% completeness, <5% contamination)
Europe	S1-ESP-03	tet(W)	FN396364	99.11	1920/1920	100	1..1920	contig_247	4580..6499	bin.30	o__Clostridiales (UID1212)	No high quality bin (CheckM: >90% completeness, <5% contamination)
Europe	S1-KOS-02	erm(F)	M17808	100	801/801	100	1..801	contig_539	39357..40157	NA	NA	NA
Europe	S1-CHI-01	ant(6)-Ia	AF330699	100	909/909	100	1..909	contig_1106	2018..2926	bin.25	o__Clostridiales (UID1212)	No high quality bin (CheckM: >90% completeness, <5% contamination)
Europe	S1-KOS-02	nimE	AM042593	100	513/513	100	1..513	contig_4056	454..966	NA	NA	NA
Europe	S1-KOS-02	nimE	AM042593	100	513/513	100	1..513	contig_4056	8786..9298	NA	NA	NA
Europe	S1-KOS-02	sul1	U12338	100	840/840	100	1..840	contig_1136	16184..17023	NA	NA	NA
Europe	S1-KOS-02	sul2	AY034138	100	816/816	100	1..816	contig_1563	15168..15983	NA	NA	NA
Europe	S1-KOS-02	tet(W)	AJ427422	100	1920/1920	100	1..1920	contig_38	2081..4000	NA	NA	NA
Europe	S1-KOS-02	tet(A)	AJ517790	100	1200/1200	100	1..1200	contig_1136	2364..3563	NA	NA	NA
Europe	S1-KOS-02	tet(Q)	L33696	98.17	1913/1926	99.325	1..1913	contig_1563	10899..12811	NA	NA	NA
Europe	S1-KOS-02	tet(O/32/O)	AIOQ01000025	99.69	1920/1920	100	1..1920	contig_37	5737..7656	NA	NA	NA
Europe	S1-KOS-02	tet(40)	FJ158002	99.64	1110/1221	90.9091	1..1110	contig_37	4577..5686	NA	NA	NA
Europe	S1-CHI-01	aph(3')-III	M26832	100	793/795	99.7484	1..793	contig_1106	594..1386	bin.25	o__Clostridiales (UID1212)	No high quality bin (CheckM: >90% completeness, <5% contamination)
Europe	S1-CHI-01	mef(A)	AF227520	95.24	1218/1218	100	1..1218	contig_1106	4563..5780	bin.25	o__Clostridiales (UID1212)	No high quality bin (CheckM: >90% completeness, <5% contamination)
Europe	S1-KOS-02	tet(Q)	X58717	99.9	1926/1926	100	1..1926	contig_1565	3282..5207	NA	NA	NA
Europe	S1-KOS-02	tet(Q)	L33696	99.01	1926/1926	100	1..1926	contig_540	3285..5210	NA	NA	NA
Europe	S1-CHI-01	erm(B)	AF299292	100	738/738	100	1..738	contig_76	2159151..2159888	bin.37	o__Clostridiales (UID1212)	d__Bacteria;p__Bacillota;c__Clostridia;o__Oscillospirales;f__Acutalibacteraceae;g__Ruminococcoides;s__Ruminococcoides intestinale
Europe	S1-CHI-01	lnu(C)	AY928180	94.34	495/495	99.596	1..495	contig_1863	434..926	bin.25	o__Clostridiales (UID1212)	No high quality bin (CheckM: >90% completeness, <5% contamination)
Europe	S1-KOS-02	dfrA12	AM040708	100	498/498	100	1..498	contig_1136	13983..14480	NA	NA	NA
Africa	S1-ETH-06	ant(6)-Ia	KF864551	100	867/867	100	1..867	contig_345	155..1021	NA	NA	NA
Africa	S1-ETH-06	cfxA5	AY769934	98.97	969/966	99.8965	1..966	contig_5334	8357..9324	NA	NA	NA
Africa	S1-ETH-06	cfxA4	AY769933	98.97	969/966	99.8965	1..966	contig_5334	8357..9324	NA	NA	NA
Africa	S1-ETH-06	cfxA3	AF472622	98.97	969/966	99.8965	1..966	contig_5334	8357..9324	NA	NA	NA
Africa	S1-ETH-06	cfxA	U38243	98.97	969/966	99.8965	1..966	contig_5334	8357..9324	NA	NA	NA
Africa	S1-ETH-06	erm(F)	M62487	100	710/801	88.6392	92..801	contig_1124	2217..2926	NA	NA	NA
Africa	S1-ETH-06	erm(B)	U18931	100	738/738	100	1..738	contig_344	23971..24708	NA	NA	NA
Africa	S1-ETH-06	cat	M35190	96.96	624/624	100	1..624	contig_6395	4008..4631	NA	NA	NA
Africa	S1-ETH-06	tet(W)	FN396364	99.1	1894/1920	98.6458	1..1894	contig_743	3528..5421	NA	NA	NA
Africa	S1-ETH-06	tet(40)	FJ158002	99.75	1221/1221	100	1..1221	contig_1273	330..1550	NA	NA	NA
Africa	S1-ETH-06	tet(X)	GU014535	96.74	1167/1167	100	1..1167	contig_1124	3136..4302	NA	NA	NA
Africa	S1-ETH-06	tet(W)	AJ427422	100	1920/1920	100	1..1920	contig_6288	5..1924	NA	NA	NA
Africa	S1-ETH-06	tet(44)	FN594949	98.08	1923/1923	100	1..1923	contig_1326	505291..507213	NA	NA	NA
Africa	S1-TAN-01	tet(W)	AJ427422	100	1920/1920	100	1..1920	contig_1806	137791..139710	bin.29	o__Clostridiales (UID1212)	No high quality bin (CheckM: >90% completeness, <5% contamination)
Africa	S1-ZIM-01	tet(W)	AJ427422	100	1920/1920	100	1..1920	contig_199	829..2748	bin.55	o__Clostridiales (UID1212)	No high quality bin (CheckM: >90% completeness, <5% contamination)
Africa	S1-ETH-06	tet(Q)	L33696	99.84	1926/1926	100	1..1926	contig_2776	114550..116475	NA	NA	NA
Africa	S1-ETH-06	tet(Q)	L33696	90.82	1928/1926	99.7404	1..1926	contig_3861	4991..6913	NA	NA	NA
Africa	S1-ZIM-01	tet(W)	AJ427422	100	1920/1920	100	1..1920	contig_198	4557..6476	bin.63	o__Clostridiales (UID1212)	No high quality bin (CheckM: >90% completeness, <5% contamination)
Africa	S1-ETH-06	tet(O)	M18896	99.38	1921/1920	100	1..1920	contig_2514	28478..30398	NA	NA	NA
Africa	S1-ETH-06	tet(40)	FJ158002	99.51	1221/1221	100	1..1221	contig_2514	27207..28427	NA	NA	NA
Africa	S1-ETH-06	tet(32)	EF626943	99.8814	843/1920	43.9062	1078..1920	contig_491	2597..3439	NA	NA	NA
Africa	S1-ETH-06	tet(32)	EF626943	98.9691	485/1920	25.0521	1..481	contig_491	2037..2521	NA	NA	NA
Africa	S1-KEN-02	ant(6)-Ia	KF864551	100	867/867	100	1..867	contig_3117	1066..1932	NA	NA	NA
Africa	S1-KEN-08	tet(32)	EF626943	100	1920/1920	100	1..1920	contig_134	6351..8270	bin.35	o__Clostridiales (UID1212)	No high quality bin (CheckM: >90% completeness, <5% contamination)
Africa	S1-KEN-08	tet(W)	AJ427422	100	1920/1920	100	1..1920	contig_588	5487..7406	bin.4	o__Clostridiales (UID1212)	No high quality bin (CheckM: >90% completeness, <5% contamination)
Africa	S1-TAN-02	tet(O)	Y07780	98.49	1920/1920	100	1..1920	contig_199	424536..426455	bin.69	o__Clostridiales (UID1212)	d__Bacteria;p__Bacillota;c__Clostridia;o__Oscillospirales;f__Acutalibacteraceae;g__Ruminococcoides;s__Ruminococcoides intestinale
Africa	S1-KEN-02	erm(B)	X72021	100	738/738	100	1..738	contig_987	43688..44425	NA	NA	NA
Africa	S1-BDI-02	ant(6)-Ia	KF864551	99.88	867/867	100	1..867	contig_209	265580..266446	bin.23	o__Clostridiales (UID1212)	No high quality bin (CheckM: >90% completeness, <5% contamination)
Africa	S1-KEN-02	erm(F)	M17808	100	710/801	88.6392	92..801	contig_852	14277..14986	NA	NA	NA
Africa	S1-BDI-02	ant(6)-Ia	KF864551	100	858/867	98.9619	10..867	contig_487	633311..634168	bin.74	o__Clostridiales (UID1212)	d__Bacteria;p__Bacillota;c__Clostridia;o__Oscillospirales;f__Acutalibacteraceae;g__Eubacterium_R;s__Eubacterium_R sp000436835
Africa	S1-KEN-02	erm(B)	U18931	99.86	729/738	98.7805	10..738	contig_2707	34020..34748	NA	NA	NA
Africa	S1-KEN-02	erm(F)	M17808	99.5	801/801	100	1..801	contig_6893	2273..3073	NA	NA	NA
Africa	S1-BDI-02	ant(6)-Ia	KF864551	99.88	867/867	100	1..867	contig_126	553831..554697	bin.79	o__Clostridiales (UID1212)	No high quality bin (CheckM: >90% completeness, <5% contamination)
Africa	S1-BDI-02	tet(O/32/O)	NZ_AUJS01000017	99.43	1920/1920	100	1..1920	contig_375	270071..271990	bin.74	o__Clostridiales (UID1212)	d__Bacteria;p__Bacillota;c__Clostridia;o__Oscillospirales;f__Acutalibacteraceae;g__Eubacterium_R;s__Eubacterium_R sp000436835
Africa	S1-KEN-02	sul2	AY034138	99.88	816/816	100	1..816	contig_6468	11344..12159	NA	NA	NA
Africa	S1-BDI-02	tet(M)	U58985	98.49	1920/1920	100	1..1920	contig_57	34624..36543	bin.56	o__Clostridiales (UID1212)	No high quality bin (CheckM: >90% completeness, <5% contamination)
Africa	S1-KEN-02	tet(Q)	Z21523	98.7	1926/1926	100	1..1926	contig_43	45395..47320	NA	NA	NA
Africa	S1-KEN-02	tet(X)	M37699	99.91	1167/1167	100	1..1167	contig_852	15199..16365	NA	NA	NA
Africa	S1-KEN-02	tet(O)	M20925	99.64	1920/1920	100	1..1920	contig_1598	312..2231	NA	NA	NA
Africa	S1-KEN-02	tet(O)	M18896	99.64	1920/1920	100	1..1920	contig_1598	312..2231	NA	NA	NA
Africa	S1-KEN-02	tet(O)	M18896	99.22	1920/1920	100	1..1920	contig_288	30990..32909	NA	NA	NA
Africa	S1-KEN-02	tet(O)	M18896	99.76	1659/1920	86.4062	1..1659	contig_5351	1..1659	NA	NA	NA
Africa	S1-KEN-02	tet(W)	AJ427422	100	1920/1920	100	1..1920	contig_2556	10191..12110	NA	NA	NA
Africa	S1-KEN-02	tet(O)	Y07780	100	1916/1920	99.7917	1..1916	contig_469	23466..25381	NA	NA	NA
Africa	S1-KEN-02	tet(32)	EF626943	100	1920/1920	100	1..1920	contig_1897	34648..36567	NA	NA	NA
Africa	S1-KEN-02	tet(40)	AM419751	100	822/1221	67.3219	400..1221	contig_1604	1..822	NA	NA	NA
Africa	S1-KEN-02	tet(W)	AJ427422	99.95	1920/1920	100	1..1920	contig_216	4212..6131	NA	NA	NA
Europe	S1-BEL-01	aph(6)-Id	M28829	100	837/837	100	1..837	contig_827	83049..83885	NA	NA	NA
Europe	S1-BEL-01	aph(3'')-Ib	AF321551	100	804/804	100	1..804	contig_827	83885..84688	NA	NA	NA
Europe	S1-BEL-01	ant(6)-Ia	AF330699	100	909/909	100	1..909	contig_2151	7873..8781	NA	NA	NA
Europe	S1-BEL-01	aph(3')-III	M26832	100	795/795	100	1..795	contig_2151	6461..7255	NA	NA	NA
Europe	S1-CHI-01	tet(32)	EF626943	96.15	1921/1920	99.9479	1..1920	contig_76	1282598..1284517	bin.37	o__Clostridiales (UID1212)	d__Bacteria;p__Bacillota;c__Clostridia;o__Oscillospirales;f__Acutalibacteraceae;g__Ruminococcoides;s__Ruminococcoides intestinale
Europe	S1-BEL-01	cfxA5	AY769934	99.69	966/966	100	1..966	contig_498	7622..8587	NA	NA	NA
Europe	S1-BEL-01	cfxA4	AY769933	99.69	966/966	100	1..966	contig_498	7622..8587	NA	NA	NA
Europe	S1-BEL-01	cfxA3	AF472622	99.69	966/966	100	1..966	contig_498	7622..8587	NA	NA	NA
Europe	S1-BEL-01	cfxA	U38243	99.69	966/966	100	1..966	contig_498	7622..8587	NA	NA	NA
Europe	S1-GBR-01	erm(B)	X72021	100	738/738	100	1..738	contig_142	14339..15076	bin.94	o__Clostridiales (UID1212)	d__Bacteria;p__Bacillota;c__Clostridia;o__Lachnospirales;f__Lachnospiraceae;g__Coprococcus;s__Coprococcus ammoniilyticus
Europe	S1-BEL-01	erm(B)	X72021	99.86	738/738	100	1..738	contig_1894	287..1024	NA	NA	NA
Europe	S1-BEL-01	erm(B)	U18931	100	738/738	100	1..738	contig_1875	9140..9877	NA	NA	NA
Europe	S1-BEL-01	lnu(C)	AY928180	97.37	380/495	75.5556	116..495	contig_1222	1..374	NA	NA	NA
Europe	S1-BEL-01	erm(B)	X72021	100	738/738	100	1..738	contig_8168	8651..9388	NA	NA	NA
Europe	S1-BEL-01	mef(A)	AJ971089	93.76	1218/1218	99.7537	1..1218	contig_361	5106..6320	NA	NA	NA
Europe	S1-BEL-01	erm(B)	X72021	100	738/738	100	1..738	contig_1895	260..997	NA	NA	NA
Europe	S1-BEL-01	erm(F)	M17808	100	801/801	100	1..801	contig_8190	158725..159525	NA	NA	NA
Europe	S1-GBR-01	tet(W)	FN396364	99.38	1920/1920	100	1..1920	contig_209	184656..186575	bin.5	o__Clostridiales (UID1212)	No high quality bin (CheckM: >90% completeness, <5% contamination)
Europe	S1-BEL-01	lnu(C)	AY928180	94.95	495/495	100	1..495	contig_1957	14775..15269	NA	NA	NA
Europe	S1-BEL-01	erm(F)	M17808	99.88	801/801	100	1..801	contig_8192	14312..15112	NA	NA	NA
Europe	S1-THA-03	tet(32)	EF626943	95.94	1921/1920	99.9479	1..1920	contig_78	1032451..1034370	bin.13	o__Clostridiales (UID1212)	d__Bacteria;p__Bacillota;c__Clostridia;o__Oscillospirales;f__Acutalibacteraceae;g__Ruminococcoides;s__Ruminococcoides intestinale
Europe	S1-BEL-01	sul2	AY034138	100	816/816	100	1..816	contig_827	84749..85564	NA	NA	NA
Europe	S1-THA-03	tet(O)	M20925	99.79	1920/1920	100	1..1920	contig_603	253839..255758	bin.24	o__Clostridiales (UID1212)	No high quality bin (CheckM: >90% completeness, <5% contamination)
Europe	S1-BEL-01	tet(W)	FN396364	98.39	1920/1920	100	1..1920	contig_3250	845..2764	NA	NA	NA
Europe	S1-KOR-01	ant(6)-Ia	KF864551	100	867/867	100	1..867	contig_1642	845274..846140	bin.28	o__Clostridiales (UID1212)	No high quality bin (CheckM: >90% completeness, <5% contamination)
Europe	S1-BEL-01	tet(Q)	L33696	97.56	1926/1926	100	1..1926	contig_421	1231..3156	NA	NA	NA
Europe	S1-GER-05	tet(O/32/O)	AIOQ01000025	99.64	1920/1920	100	1..1920	contig_1282	1648..3567	bin.31	o__Clostridiales (UID1212)	No high quality bin (CheckM: >90% completeness, <5% contamination)
Europe	S1-GER-01	ant(6)-Ib	FN594949	99.77	858/858	100	1..858	contig_1288	46672..47529	bin.26	o__Clostridiales (UID1212)	No high quality bin (CheckM: >90% completeness, <5% contamination)
Europe	S1-GER-01	tet(M)	U58985	98.28	1920/1920	100	1..1920	contig_899	9963..11882	bin.33	o__Clostridiales (UID1212)	No high quality bin (CheckM: >90% completeness, <5% contamination)
Europe	S1-BEL-01	tet(O)	M20925	99.64	1920/1920	100	1..1920	contig_2147	30999..32918	NA	NA	NA
Europe	S1-BEL-01	tet(O)	M18896	99.64	1920/1920	100	1..1920	contig_2147	30999..32918	NA	NA	NA
Europe	S1-BEL-01	tet(W)	AJ427422	100	1920/1920	100	1..1920	contig_290	5075..6994	NA	NA	NA
Europe	S1-BEL-01	tet(W)	FN396364	98.75	1358/1920	70.7292	1..1358	contig_3248	1..1358	NA	NA	NA
Europe	S1-BEL-01	tet(Q)	L33696	90.61	1927/1926	99.9481	1..1926	contig_8190	161620..163545	NA	NA	NA
Europe	S1-BEL-01	tet(X)	M37699	99.91	1167/1167	100	1..1167	contig_8190	159738..160904	NA	NA	NA
Europe	S1-BEL-01	tet(B)	AF326777	100	1206/1206	100	1..1206	contig_832	3792..4997	NA	NA	NA
Europe	S1-BEL-01	tet(Q)	L33696	99.07	1926/1926	100	1..1926	contig_8192	124..2049	NA	NA	NA
Europe	S1-BEL-01	tet(X)	M37699	99.91	1167/1167	100	1..1167	contig_8192	15325..16491	NA	NA	NA
Africa	S1-KEN-06	ant(6)-Ia	KF864551	99.88	867/867	100	1..867	contig_864	2409..3275	NA	NA	NA
Africa	S1-KEN-06	cfxA4	AY769933	99.69	966/966	99.793	1..966	contig_1590	3869..4832	NA	NA	NA
Africa	S1-KEN-06	cfxA3	AF472622	99.69	966/966	99.793	1..966	contig_1590	3869..4832	NA	NA	NA
Africa	S1-KEN-06	erm(F)	M14730	100	526/801	65.6679	3..528	contig_4399	1..526	NA	NA	NA
Africa	S1-KEN-06	erm(F)	M17808	100	526/801	65.6679	3..528	contig_4399	1..526	NA	NA	NA
Africa	S1-KEN-06	cat	M35190	96.79	624/624	100	1..624	contig_4746	281..904	NA	NA	NA
Africa	S1-KEN-06	tet(32)	EF626943	100	1920/1920	100	1..1920	contig_1114	30387..32306	NA	NA	NA
Africa	S1-KEN-06	tet(Q)	L33696	98.85	1913/1926	99.2731	1..1913	contig_1555	17272..19183	NA	NA	NA
Africa	S1-KEN-06	tet(O)	M18896	98.91	1920/1920	100	1..1920	contig_123	800..2719	NA	NA	NA
Africa	S1-KEN-06	tet(40)	AM419751	99.59	1221/1221	100	1..1221	contig_123	2769..3989	NA	NA	NA
Africa	S1-BDI-02	tet(M)	X75073	98.49	1920/1920	100	1..1920	contig_57	34624..36543	bin.56	o__Clostridiales (UID1212)	No high quality bin (CheckM: >90% completeness, <5% contamination)
Africa	S1-KEN-11	ant(6)-Ia	KF864551	100	854/867	98.5006	14..867	contig_2970	1..854	NA	NA	NA
Africa	S1-KEN-11	aph(6)-Id	M28829	100	837/837	100	1..837	contig_3204	24456..25292	NA	NA	NA
Africa	S1-KEN-11	aph(3'')-Ib	AF321551	100	804/804	100	1..804	contig_3204	25292..26095	NA	NA	NA
Africa	S1-KEN-11	aadA5	AF137361	100	789/789	100	1..789	contig_3204	51820..52608	NA	NA	NA
Africa	S1-KEN-11	ant(6)-Ia	KF864551	99.77	867/867	100	1..867	contig_2969	601..1467	NA	NA	NA
Africa	S1-ETH-02	tet(W)	AJ427422	100	1920/1920	100	1..1920	contig_743	572749..574668	bin.60	o__Clostridiales (UID1212)	No high quality bin (CheckM: >90% completeness, <5% contamination)
Africa	S1-KEN-11	blaTEM-1B	AY458016	100	861/861	100	1..861	contig_3204	42076..42936	NA	NA	NA
Africa	S1-KEN-11	cfxA3	AF472622	100	966/966	100	1..966	contig_2471	28886..29851	NA	NA	NA
Africa	S1-KEN-11	cfxA5	AY769934	99.79	966/966	100	1..966	contig_2475	850..1815	NA	NA	NA
Africa	S1-KEN-11	cfxA4	AY769933	99.79	966/966	100	1..966	contig_2475	850..1815	NA	NA	NA
Africa	S1-KEN-11	cfxA3	AF472622	99.79	966/966	100	1..966	contig_2475	850..1815	NA	NA	NA
Africa	S1-KEN-11	cfxA	U38243	99.79	966/966	100	1..966	contig_2475	850..1815	NA	NA	NA
Africa	S1-KEN-11	cfiA14	FM200789	99.2	750/750	100	1..750	contig_5427	3948..4697	NA	NA	NA
Africa	S1-KEN-11	mph(A)	D16251	100	906/906	100	1..906	contig_3204	44360..45265	NA	NA	NA
Africa	S1-KEN-11	erm(T)	AY894138	99.86	735/735	99.8639	1..735	contig_831	43695..44428	NA	NA	NA
Africa	S1-KEN-11	erm(B)	U18931	99.86	738/738	100	1..738	contig_372	41320..42057	NA	NA	NA
Africa	S1-KEN-11	sul1	U12338	100	840/840	100	1..840	contig_3204	50434..51273	NA	NA	NA
Africa	S1-KEN-11	sul2	HQ840942	100	816/816	100	1..816	contig_3204	26156..26971	NA	NA	NA
Africa	S1-KEN-11	tet(B)	AF326777	100	1206/1206	100	1..1206	contig_3204	14811..16016	NA	NA	NA
Africa	S1-KEN-11	tet(O)	Y07780	97.83	1887/1920	96.6667	1..1885	contig_1059	23729..25586	NA	NA	NA
Africa	S1-ETH-06	tet(W)	AJ427422	100	1920/1920	100	1..1920	contig_976	438876..440795	bin.1	o__Clostridiales (UID1212)	d__Bacteria;p__Bacillota;c__Clostridia;o__Oscillospirales;f__Acutalibacteraceae;g__Fimenecus;s__Fimenecus sp004556705
Africa	S1-KEN-11	tet(O/32/O)	AIOQ01000025	99.79	1920/1920	100	1..1920	contig_264	38..1957	NA	NA	NA
Africa	S1-KEN-11	ant(6)-Ia	KF864551	100	855/867	98.6159	13..867	contig_163	47429..48283	bin.43	o__Clostridiales (UID1212)	No high quality bin (CheckM: >90% completeness, <5% contamination)
Africa	S1-KEN-11	tet(M)	U58985	98.28	1920/1920	100	1..1920	contig_143	530326..532245	NA	NA	NA
Africa	S1-KEN-11	tet(32)	EF626943	100	1920/1920	100	1..1920	contig_372	853..2772	NA	NA	NA
Africa	S1-KEN-11	tet(O)	M18896	99.53	1920/1920	99.9479	1..1920	contig_261	64122..66040	NA	NA	NA
Africa	S1-KEN-11	tet(W)	FN396364	99.11	1920/1920	100	1..1920	contig_567	492..2411	bin.68	o__Clostridiales (UID1212)	No high quality bin (CheckM: >90% completeness, <5% contamination)
Africa	S1-KEN-11	tet(O/32/O)	AIOQ01000025	99.69	1920/1920	100	1..1920	contig_881	9493..11412	NA	NA	NA
Africa	S1-KEN-11	tet(O)	M20925	99.22	1921/1920	100	1..1920	contig_373	207701..209621	NA	NA	NA
Africa	S1-KEN-11	tet(40)	AM419751	99.84	1221/1221	100	1..1221	contig_373	209677..210897	NA	NA	NA
Africa	S1-KEN-11	dfrA17	FJ460238	100	474/474	100	1..474	contig_3204	52739..53212	NA	NA	NA
Africa	S1-KEN-11	VanG2XY	FJ872410	94.25	1808/1811	99.503	7..1811	contig_3552	36508..38312	NA	NA	NA
Africa	S1-KEN-01	ant(6)-Ia	KF864551	99.88	867/867	100	1..867	contig_274	8452..9318	NA	NA	NA
Africa	S1-KEN-01	ant(6)-Ia	KF864551	99.77	867/867	100	1..867	contig_118	93815..94681	NA	NA	NA
Africa	S1-KEN-01	erm(B)	X72021	100	738/738	100	1..738	contig_4649	3651..4388	NA	NA	NA
Africa	S1-KEN-01	tet(W)	AJ427422	100	1920/1920	100	1..1920	contig_670	14532..16451	NA	NA	NA
Africa	S1-KEN-01	tet(O)	Y07780	99.48	1920/1920	100	1..1920	contig_653	42278..44197	NA	NA	NA
Africa	S1-KEN-01	tet(32)	EF626943	99.53	1920/1920	100	1..1920	contig_3131	1439..3358	NA	NA	NA
Africa	S1-KEN-01	tet(Q)	L33696	98.55	1926/1926	100	1..1926	contig_602	4274..6199	NA	NA	NA
Africa	S1-KEN-01	tet(40)	FJ158002	99.65	1149/1221	94.1032	73..1221	contig_247	8526..9674	NA	NA	NA
Africa	S1-GHA-01	aph(3')-III	M26832	100	795/795	100	1..795	contig_2309	6802..7596	NA	NA	NA
Africa	S1-GHA-01	ant(6)-Ia	KF864551	100	867/867	100	1..867	contig_606	729..1595	NA	NA	NA
Africa	S1-KEN-11	tet(40)	AM419751	99.87	747/1221	61.1794	475..1221	contig_174	1..747	bin.61	o__Clostridiales (UID1212)	No high quality bin (CheckM: >90% completeness, <5% contamination)
Africa	S1-GHA-01	lnu(C)	AY928180	99.19	495/495	100	1..495	contig_1991	5393..5887	NA	NA	NA
Africa	S1-GHA-01	cat	M35190	96.96	624/624	100	1..624	contig_3804	3113..3736	NA	NA	NA
Africa	S1-GHA-01	tet(O/32/O)	AIOQ01000025	99.74	1920/1920	100	1..1920	contig_201	22830..24749	NA	NA	NA
Africa	S1-GHA-01	tet(O)	M18896	99.9	1920/1920	100	1..1920	contig_316	12254..14173	NA	NA	NA
Africa	S1-GHA-01	tet(O)	Y07780	100	1920/1920	100	1..1920	contig_401	22674..24593	NA	NA	NA
Africa	S1-KEN-12	ant(6)-Ia	KF864551	100	867/867	100	1..867	contig_393	276498..277364	bin.66	o__Clostridiales (UID1212)	No high quality bin (CheckM: >90% completeness, <5% contamination)
Africa	S1-KEN-05	tet(M)	EU182585	97.4	1920/1920	100	1..1920	contig_530	53030..54949	bin.17	o__Clostridiales (UID1212)	d__Bacteria;p__Bacillota;c__Clostridia;o__Lachnospirales;f__Lachnospiraceae;g__Anaerostipes;s__Anaerostipes hadrus
Africa	S1-GHA-01	tet(W)	AJ427422	99.06	1920/1920	100	1..1920	contig_43	19511..21430	NA	NA	NA
Africa	S1-GHA-01	tet(W)	DQ060146	99.06	1920/1920	100	1..1920	contig_43	19511..21430	NA	NA	NA
Africa	S1-GHA-01	tet(O)	M20925	99.38	1920/1920	100	1..1920	contig_550	12686..14605	NA	NA	NA
Africa	S1-GHA-01	tet(O)	Y07780	98.52	1550/1920	80.3646	373..1920	contig_550	30272..31816	NA	NA	NA
Africa	S1-GHA-01	tet(O)	Y07780	100	1920/1920	100	1..1920	contig_54	61115..63034	NA	NA	NA
Africa	S1-GHA-01	tet(W)	AJ427422	100	1920/1920	100	1..1920	contig_3694	350..2269	NA	NA	NA
Europe	S1-IND-06	ant(6)-Ia	KF864551	100	867/867	100	1..867	contig_5012	55..921	NA	NA	NA
Europe	S1-IND-06	ant(6)-Ia	KF864551	100	867/867	100	1..867	contig_5011	598..1464	NA	NA	NA
Europe	S1-IND-06	ant(6)-Ia	KF864551	99.77	867/867	99.8847	1..867	contig_5010	610..1475	NA	NA	NA
Europe	S1-IND-06	cfxA6	GQ342996	98.99	990/996	99.2972	6..994	contig_4217	2031..3020	NA	NA	NA
Europe	S1-IND-06	blaACI-1	AJ007350	100	855/855	100	1..855	contig_3171	6117..6971	NA	NA	NA
Europe	S1-IND-06	erm(B)	U18931	99.73	739/738	100	1..738	contig_5012	3260..3998	NA	NA	NA
Europe	S1-IND-06	erm(F)	M17808	99.79	481/801	60.0499	321..801	contig_3827	6557..7037	NA	NA	NA
Europe	S1-IND-06	erm(F)	M14730	99.79	482/801	60.1748	1..482	contig_5111	51186..51667	NA	NA	NA
Europe	S1-IND-06	erm(F)	M17808	99.79	482/801	60.1748	1..482	contig_5111	51186..51667	NA	NA	NA
Europe	S1-IND-06	erm(F)	M17808	99.88	801/801	99.8752	1..801	contig_4157	1909..2708	NA	NA	NA
Europe	S1-IND-06	catS	X74948	98.7	537/537	100	1..537	contig_406	46187..46723	NA	NA	NA
Europe	S1-IND-06	cat	M35190	96.31	624/624	100	1..624	contig_6452	4275..4898	NA	NA	NA
Europe	S1-IND-06	tet(O)	M18896	99.74	1920/1920	100	1..1920	contig_356	59928..61847	NA	NA	NA
Europe	S1-IND-06	tet(O)	M20925	97.75	1335/1920	69.2188	589..1920	contig_147	1..1332	NA	NA	NA
Europe	S1-GER-01	tet(44)	FN594949	98.18	1923/1923	100	1..1923	contig_1288	47844..49766	bin.26	o__Clostridiales (UID1212)	No high quality bin (CheckM: >90% completeness, <5% contamination)
Europe	S1-IND-06	tet(W)	AJ427422	99.58	1920/1920	100	1..1920	contig_1179	5682..7601	NA	NA	NA
Europe	S1-IND-06	tet(32)	EU722333	99.93	1472/1920	76.6667	449..1920	contig_1644	2728..4199	NA	NA	NA
Europe	S1-IND-06	tet(X)	M37699	99.74	1169/1167	100	1..1167	contig_4157	530..1698	NA	NA	NA
Europe	S1-GER-01	tet(O)	M18896	99.53	1920/1920	100	1..1920	contig_3359	25775..27694	bin.27	o__Clostridiales (UID1212)	No high quality bin (CheckM: >90% completeness, <5% contamination)
Europe	S1-IND-06	tet(Q)	L33696	99.84	1926/1926	100	1..1926	contig_3250	16670..18595	NA	NA	NA
Africa	S1-KEN-12	ant(6)-Ia	KF864551	100	844/867	97.3472	1..844	contig_6261	1..844	NA	NA	NA
Africa	S1-KEN-05	tet(W)	AJ427422	99.95	1920/1920	100	1..1920	contig_4	889429..891348	bin.1	o__Clostridiales (UID1212)	d__Bacteria;p__Bacillota;c__Clostridia;o__Oscillospirales;f__Acutalibacteraceae;g__Ruminococcoides;s__Ruminococcoides intestinale
Africa	S1-KEN-12	aph(6)-Id	M28829	100	837/837	100	1..837	contig_11195	1741..2577	NA	NA	NA
Africa	S1-KEN-12	aph(6)-Id	M28829	100	837/837	100	1..837	contig_11195	7952..8788	NA	NA	NA
Africa	S1-KEN-12	aph(3'')-Ib	AF321551	100	804/804	100	1..804	contig_11195	938..1741	NA	NA	NA
Africa	S1-KEN-12	aph(3'')-Ib	AF321551	100	804/804	100	1..804	contig_11195	7149..7952	NA	NA	NA
Africa	S1-KEN-12	ant(6)-Ia	KF864551	100	867/867	100	1..867	contig_3262	5310..6176	NA	NA	NA
Africa	S1-KEN-12	ant(6)-Ia	KF864551	99.88	867/867	100	1..867	contig_1686	1651..2517	NA	NA	NA
Africa	S1-SUD-02	ant(6)-Ia	KF864551	99.88	867/867	100	1..867	contig_2223	36803..37669	bin.57	o__Clostridiales (UID1212)	No high quality bin (CheckM: >90% completeness, <5% contamination)
Africa	S1-KEN-12	cfxA3	AF472622	100	964/966	99.793	1..964	contig_960	816..1779	NA	NA	NA
Africa	S1-KEN-12	cfxA3	AF472622	100	966/966	100	1..966	contig_953	33575..34540	NA	NA	NA
Africa	S1-KEN-12	cfxA5	AY769934	99.27	964/966	99.5859	1..963	contig_954	774..1736	NA	NA	NA
Africa	S1-KEN-12	cfxA4	AY769933	99.27	964/966	99.5859	1..963	contig_954	774..1736	NA	NA	NA
Africa	S1-KEN-12	cfxA3	AF472622	99.27	964/966	99.5859	1..963	contig_954	774..1736	NA	NA	NA
Africa	S1-KEN-12	cfxA	U38243	99.27	964/966	99.5859	1..963	contig_954	774..1736	NA	NA	NA
Africa	S1-KEN-12	mph(A)	D16251	99.89	906/906	100	1..906	contig_11443	4268..5173	NA	NA	NA
Africa	S1-KEN-12	mph(A)	D16251	99.89	906/906	100	1..906	contig_11443	12554..13459	NA	NA	NA
Africa	S1-KEN-12	catP	U15027	100	624/624	100	1..624	contig_3082	29657..30280	NA	NA	NA
Africa	S1-KEN-12	catP	U15027	100	624/624	100	1..624	contig_326	4109..4732	NA	NA	NA
Africa	S1-KEN-12	catP	U15027	100	624/624	100	1..624	contig_327	2261..2884	NA	NA	NA
Africa	S1-KEN-12	cat	M35190	96.96	624/624	100	1..624	contig_11448	499..1122	NA	NA	NA
Africa	S1-SUD-02	tet(O)	Y07780	98.55	1721/1920	89.6354	1..1721	contig_176	1..1721	bin.25	o__Clostridiales (UID1212)	d__Bacteria;p__Bacillota;c__Clostridia;o__Lachnospirales;f__Lachnospiraceae;g__Coprococcus;s__Coprococcus ammoniilyticus
Africa	S1-KEN-12	sul2	AY034138	100	816/816	100	1..816	contig_11195	62..877	NA	NA	NA
Africa	S1-KEN-12	sul2	AY034138	100	816/816	100	1..816	contig_11195	6273..7088	NA	NA	NA
Africa	S1-KEN-12	tet(32)	EF626943	100	1920/1920	100	1..1920	contig_2599	5764..7683	NA	NA	NA
Africa	S1-SUD-02	tet(W)	AJ427422	99.74	1920/1920	100	1..1920	contig_148	1478141..1480060	bin.88	o__Clostridiales (UID1212)	d__Bacteria;p__Bacillota;c__Clostridia;o__Oscillospirales;f__Acutalibacteraceae;g__Ruminococcoides;s__Ruminococcoides intestinale
Africa	S1-SUD-02	tet(M)	U58985	98.28	1920/1920	100	1..1920	contig_148	1237626..1239545	bin.88	o__Clostridiales (UID1212)	d__Bacteria;p__Bacillota;c__Clostridia;o__Oscillospirales;f__Acutalibacteraceae;g__Ruminococcoides;s__Ruminococcoides intestinale
Africa	S1-KEN-12	tet(W)	AJ427422	100	1920/1920	100	1..1920	contig_318	2050..3969	NA	NA	NA
Africa	S1-KEN-12	tet(O)	M20925	99.64	1920/1920	100	1..1920	contig_2388	21251..23170	NA	NA	NA
Africa	S1-KEN-12	tet(O)	M18896	99.64	1920/1920	100	1..1920	contig_2388	21251..23170	NA	NA	NA
Africa	S1-KEN-12	tet(W)	FN396364	98.3	1880/1920	97.9167	1..1880	contig_325	1..1880	NA	NA	NA
Africa	S1-KEN-12	tet(40)	FJ158002	99.84	1221/1221	100	1..1221	contig_9102	5669..6889	NA	NA	NA
Africa	S1-KEN-12	tet(W)	FN396364	95.4	1914/1920	99.5312	1..1913	contig_324	25383..27294	NA	NA	NA
Africa	S1-KEN-12	tetA(P)	L20800	95.55	786/1263	62.0744	433..1217	contig_902	3..787	NA	NA	NA
Africa	S1-KEN-12	tetA(P)	AB054980	95.55	786/1263	62.0744	433..1217	contig_902	3..787	NA	NA	NA
Africa	S1-KEN-12	tet(O)	Y07780	99.27	1920/1920	100	1..1920	contig_81	26956..28875	NA	NA	NA
Africa	S1-KEN-12	tet(A)	AJ517790	100	1200/1200	100	1..1200	contig_7056	20287..21486	NA	NA	NA
Africa	S1-KEN-12	dfrA7	AB161450	100	474/474	100	1..474	contig_9787	3524..3997	NA	NA	NA
Africa	S1-KEN-04	lnu(C)	AY928180	94.59	481/495	96.9697	16..495	contig_1415	1510..1990	bin.2	o__Clostridiales (UID1212)	No high quality bin (CheckM: >90% completeness, <5% contamination)
Africa	S1-KEN-05	aph(3')-III	M26832	100	795/795	100	1..795	contig_1752	1564..2358	NA	NA	NA
Africa	S1-KEN-05	cfxA5	AY769934	99.9	966/966	100	1..966	contig_387	65979..66944	NA	NA	NA
Africa	S1-KEN-05	cfxA4	AY769933	99.9	966/966	100	1..966	contig_387	65979..66944	NA	NA	NA
Africa	S1-KEN-05	cfxA3	AF472622	99.9	966/966	100	1..966	contig_387	65979..66944	NA	NA	NA
Africa	S1-KEN-05	cfxA	U38243	99.9	966/966	100	1..966	contig_387	65979..66944	NA	NA	NA
Africa	S1-KEN-05	erm(F)	M14730	99.65	574/801	71.6604	1..574	contig_2796	1..574	NA	NA	NA
Africa	S1-KEN-05	erm(F)	M17808	99.65	574/801	71.6604	1..574	contig_2796	1..574	NA	NA	NA
Africa	S1-KEN-04	tet(O)	Y07780	99.27	1920/1920	100	1..1920	contig_783	10133..12052	bin.2	o__Clostridiales (UID1212)	No high quality bin (CheckM: >90% completeness, <5% contamination)
Africa	S1-KEN-05	tet(O)	Y07780	99.64	1920/1920	100	1..1920	contig_87	66834..68753	NA	NA	NA
Africa	S1-KEN-05	tet(40)	AM419751	99.63	1080/1221	88.4521	142..1221	contig_87	70693..71772	NA	NA	NA
Africa	S1-KEN-05	tet(40)	FJ158002	99.63	1080/1221	88.4521	142..1221	contig_87	70693..71772	NA	NA	NA
Africa	S1-KEN-13	tet(O)	Y07780	99.27	1920/1920	100	1..1920	contig_110	10078..11997	bin.25	o__Clostridiales (UID1212)	No high quality bin (CheckM: >90% completeness, <5% contamination)
Africa	S1-KEN-05	tet(O)	Y07780	99.43	1920/1920	100	1..1920	contig_99	756..2675	NA	NA	NA
Africa	S1-KEN-05	tet(O)	M20925	99.43	1920/1920	100	1..1920	contig_99	756..2675	NA	NA	NA
Africa	S1-KEN-05	tet(W)	AJ427422	99.95	1920/1920	100	1..1920	contig_857	6332..8251	NA	NA	NA
Africa	S1-KEN-05	tet(Q)	L33696	99.11	1913/1926	99.325	1..1913	contig_836	19879..21791	NA	NA	NA
Africa	S1-ETH-04	catS	X74948	98.7	537/537	100	1..537	contig_208	94..630	bin.31	o__Clostridiales (UID1212)	d__Bacteria;p__Bacillota;c__Clostridia;o__Lachnospirales;f__Lachnospiraceae;g__Anaerostipes;s__Anaerostipes hadrus
Europe	S1-GER-06	ant(6)-Ia	KF864551	99.88	867/867	100	1..867	contig_684	158..1024	NA	NA	NA
Europe	S1-GER-06	erm(B)	X72021	99.86	729/738	98.7805	10..738	contig_2757	2098..2826	NA	NA	NA
Europe	S1-GER-01	tet(O)	M18896	99.79	1920/1920	100	1..1920	contig_18	236100..238019	bin.35	o__Clostridiales (UID1212)	d__Bacteria;p__Bacillota;c__Clostridia;o__Lachnospirales;f__Lachnospiraceae;g__Coprococcus;s__Coprococcus eutactus
Europe	S1-GER-06	tet(40)	FJ158002	99.67	1221/1221	99.9181	1..1221	contig_1660	1730..2949	NA	NA	NA
Europe	S1-GER-06	tet(Q)	L33696	99.79	1926/1926	100	1..1926	contig_744	7373..9298	NA	NA	NA
Europe	S1-GER-06	tet(O)	M20925	99.86	1415/1920	73.6979	506..1920	contig_527	1..1415	NA	NA	NA
Europe	S1-GER-06	tet(44)	FN594949	94.76	1832/1923	94.6438	1..1825	contig_172	3301..5127	NA	NA	NA
Europe	S1-GER-06	tet(W)	FN396364	99.06	1920/1920	100	1..1920	contig_131	19058..20977	NA	NA	NA
Europe	S1-GER-06	tet(32)	EF626943	100	1920/1920	100	1..1920	contig_964	17689..19608	NA	NA	NA
Europe	S1-DNK-01	aac(6')-aph(2'')	M13771	100	1440/1440	100	1..1440	contig_16	228964..230403	NA	NA	NA
Europe	S1-DNK-01	cfxA3	AF472622	100	966/966	100	1..966	contig_3663	11..976	NA	NA	NA
Europe	S1-DNK-01	erm(B)	U86375	100	738/738	100	1..738	contig_16	225345..226082	NA	NA	NA
Europe	S1-DNK-01	erm(F)	M17808	99.3671	474/801	58.9263	1..473	contig_371	89555..90027	NA	NA	NA
Europe	S1-DNK-01	erm(F)	M17808	100	333/801	41.573	469..801	contig_371	91623..91955	NA	NA	NA
Europe	S1-DNK-01	sul2	AY034138	100	816/816	100	1..816	contig_3554	13154..13969	NA	NA	NA
Europe	S1-DNK-01	tet(32)	EF626943	97.08	1233/1920	63.9583	648..1875	contig_546	1213..2445	NA	NA	NA
Europe	S1-DNK-01	tet(40)	FJ158002	99.75	1221/1221	100	1..1221	contig_825	159..1379	NA	NA	NA
Europe	S1-DNK-01	tet(32)	EF626943	100	1920/1920	100	1..1920	contig_545	1664..3583	NA	NA	NA
Europe	S1-DNK-01	tet(O)	M20925	99.38	1920/1920	100	1..1920	contig_312	6490..8409	NA	NA	NA
Europe	S1-DNK-01	tet(O)	M18896	99.38	1920/1920	100	1..1920	contig_312	6490..8409	NA	NA	NA
Europe	S1-DNK-01	tet(W)	AJ427422	99.9	1920/1920	99.9479	1..1920	contig_547	476..2394	NA	NA	NA
Europe	S1-DNK-01	tet(Q)	Z21523	98.8	1913/1926	99.325	1..1913	contig_2423	14069..15981	NA	NA	NA
Europe	S1-DNK-01	VanHDX	AB242319	99.73	2612/2610	99.9617	1..2610	contig_2299	45255..47865	NA	NA	NA
Europe	S1-BEL-01	ant(6)-Ia	KF864551	100	867/867	100	1..867	contig_90	164857..165723	bin.74	o__Clostridiales (UID1212)	d__Bacteria;p__Bacillota;c__Clostridia;o__Oscillospirales;f__Ruminococcaceae;g__Ruminiclostridium_E;s__Ruminiclostridium_E sp003512525
Europe	S1-NED-01	ant(6)-Ia	KF864551	99.88	867/867	99.8847	1..867	contig_2435	5546..6411	NA	NA	NA
Europe	S1-NED-01	erm(B)	U18931	100	738/738	100	1..738	contig_576	908..1645	NA	NA	NA
Europe	S1-BEL-01	lnu(C)	AY928180	99.19	495/495	100	1..495	contig_989	531868..532362	bin.28	o__Clostridiales (UID1212)	d__Bacteria;p__Bacillota;c__Clostridia;o__Oscillospirales;f__Acutalibacteraceae;g__CAG-217;s__CAG-217 sp000436335
Europe	S1-NED-01	cat	M35190	96.96	624/624	100	1..624	contig_3619	1363..1986	NA	NA	NA
Europe	S1-BEL-01	erm(B)	AF299292	100	738/738	100	1..738	contig_111	8690..9427	bin.28	o__Clostridiales (UID1212)	d__Bacteria;p__Bacillota;c__Clostridia;o__Oscillospirales;f__Acutalibacteraceae;g__CAG-217;s__CAG-217 sp000436335
Europe	S1-NED-01	tet(O/32/O)	AIOQ01000025	99.69	1920/1920	100	1..1920	contig_1670	12556..14475	NA	NA	NA
Europe	S1-NED-01	tet(40)	FJ158002	99.67	1221/1221	100	1..1221	contig_1670	11285..12505	NA	NA	NA
Europe	S1-BEL-01	tet(W)	AJ427422	99.95	1920/1920	100	1..1920	contig_50	1541535..1543454	bin.74	o__Clostridiales (UID1212)	d__Bacteria;p__Bacillota;c__Clostridia;o__Oscillospirales;f__Ruminococcaceae;g__Ruminiclostridium_E;s__Ruminiclostridium_E sp003512525
Europe	S1-NED-01	tet(O)	M18896	99.79	1920/1920	100	1..1920	contig_1674	1539..3458	NA	NA	NA
Europe	S1-NED-01	tet(40)	FJ158002	99.63	1082/1221	88.6159	140..1221	contig_1674	419..1500	NA	NA	NA
Europe	S1-NED-01	tet(W)	FN396364	99.09	1642/1920	85.5208	1..1642	contig_3044	1..1642	NA	NA	NA
Africa	S1-SUD-02	aph(3')-III	M26832	100	795/795	100	1..795	contig_6551	24600..25394	NA	NA	NA
Africa	S1-ETH-04	tet(M)	X90939	98.8	1920/1920	99.9479	1..1920	contig_5505	11977..13895	bin.2	o__Clostridiales (UID1212)	No high quality bin (CheckM: >90% completeness, <5% contamination)
Africa	S1-SUD-02	aph(3')-III	M26832	100	795/795	100	1..795	contig_267	979..1773	NA	NA	NA
Africa	S1-RSA-02	erm(B)	U18931	100	738/738	100	1..738	contig_2059	9383..10120	bin.30	o__Clostridiales (UID1212)	No high quality bin (CheckM: >90% completeness, <5% contamination)
Africa	S1-SUD-02	cfxA5	AY769934	99.9	966/966	100	1..966	contig_1590	21258..22223	NA	NA	NA
Africa	S1-SUD-02	cfxA4	AY769933	99.9	966/966	100	1..966	contig_1590	21258..22223	NA	NA	NA
Africa	S1-SUD-02	cfxA3	AF472622	99.9	966/966	100	1..966	contig_1590	21258..22223	NA	NA	NA
Africa	S1-SUD-02	cfxA	U38243	99.9	966/966	100	1..966	contig_1590	21258..22223	NA	NA	NA
Africa	S1-SUD-02	blaACI-1	AJ007350	98.83	857/855	99.1813	1..855	contig_4197	20994..21843	NA	NA	NA
Africa	S1-SUD-02	erm(B)	U18931	100	738/738	100	1..738	contig_174	35559..36296	NA	NA	NA
Africa	S1-SUD-02	erm(F)	M17808	100	801/801	100	1..801	contig_539	329..1129	NA	NA	NA
Africa	S1-SUD-02	erm(F)	M17808	99.5	801/801	100	1..801	contig_467	5981..6781	NA	NA	NA
Africa	S1-SUD-02	nimD	X76949	98.99	495/495	100	1..495	contig_848	9..503	NA	NA	NA
Africa	S1-SUD-02	cfr(C)	CANB01000378	100	1251/1251	100	1..1251	contig_174	34074..35324	NA	NA	NA
Africa	S1-SUD-02	cat	M35190	96.96	624/624	100	1..624	contig_6683	591..1214	NA	NA	NA
Africa	S1-SUD-02	sul2	AY034138	100	816/816	100	1..816	contig_1878	1029..1844	NA	NA	NA
Africa	S1-SUD-02	tet(32)	EF626943	100	1920/1920	100	1..1920	contig_246	6297..8216	NA	NA	NA
Africa	S1-RSA-02	tet(W)	AJ427422	99.32	1920/1920	100	1..1920	contig_459	1641266..1643185	bin.46	o__Clostridiales (UID1212)	d__Bacteria;p__Bacillota;c__Clostridia;o__Oscillospirales;f__Acutalibacteraceae;g__Ruminococcoides;s__Ruminococcoides intestinale
Africa	S1-SUD-02	tet(Q)	L33696	90.45	1926/1926	100	1..1926	contig_467	3769..5694	NA	NA	NA
Africa	S1-RSA-01	ant(6)-Ib	FN594949	100	858/858	100	1..858	contig_727	25237..26094	bin.3	o__Clostridiales (UID1212)	No high quality bin (CheckM: >90% completeness, <5% contamination)
Africa	S1-SUD-02	tet(Q)	L33696	98.75	1926/1926	100	1..1926	contig_470	3301..5226	NA	NA	NA
Africa	S1-RSA-01	tet(44)	FN594949	99.06	1923/1923	100	1..1923	contig_727	30481..32403	bin.3	o__Clostridiales (UID1212)	No high quality bin (CheckM: >90% completeness, <5% contamination)
Africa	S1-SUD-02	tet(W)	FN396364	99.11	1920/1920	100	1..1920	contig_419	36374..38293	NA	NA	NA
Africa	S1-SUD-02	tet(O/32/O)	AIOQ01000025	99.74	1920/1920	100	1..1920	contig_293	264234..266153	NA	NA	NA
Africa	S1-RSA-01	tet(W)	AJ427422	99.43	1920/1920	100	1..1920	contig_67	488..2407	bin.19	o__Clostridiales (UID1212)	d__Bacteria;p__Bacillota;c__Clostridia;o__Oscillospirales;f__Acutalibacteraceae;g__Eubacterium_R;s__Eubacterium_R sp003526845
Africa	S1-RSA-01	tet(W)	FN396364	99.43	1920/1920	100	1..1920	contig_67	488..2407	bin.19	o__Clostridiales (UID1212)	d__Bacteria;p__Bacillota;c__Clostridia;o__Oscillospirales;f__Acutalibacteraceae;g__Eubacterium_R;s__Eubacterium_R sp003526845
Africa	S1-BUR-01	tet(O/32/O)	AIOQ01000025	99.5	1794/1920	93.4375	1..1794	contig_750	1..1794	bin.16	o__Clostridiales (UID1212)	No high quality bin (CheckM: >90% completeness, <5% contamination)
Africa	S1-SUD-02	tet(O)	Y07780	99.27	1920/1920	100	1..1920	contig_717	2705..4624	NA	NA	NA
Africa	S1-SUD-02	tet(O)	Y07780	97.09	1376/1920	70.2083	1..1371	contig_717	630..1982	NA	NA	NA
Africa	S1-SUD-02	tet(Q)	L33696	90.39	1926/1926	99.9481	1..1926	contig_4349	217..2141	NA	NA	NA
Africa	S1-SUD-02	tet(Q)	L33696	90.02	1182/1926	61.2669	747..1926	contig_1048	6502..7683	NA	NA	NA
Africa	S1-SUD-02	tet(O)	Y07780	99.27	1920/1920	100	1..1920	contig_614	425..2344	NA	NA	NA
Africa	S1-SUD-02	VanHDX	AY489045	99.81	2609/2610	99.8467	1..2608	contig_6297	173..2779	NA	NA	NA
Europe	S1-BEL-01	tet(40)	FJ158002	99.75	1221/1221	100	1..1221	contig_6324	17210..18430	bin.49	o__Clostridiales (UID1212)	No high quality bin (CheckM: >90% completeness, <5% contamination)
Europe	S1-KOS-01	cfxA3	AF472622	100	966/966	100	1..966	contig_3973	33214..34179	NA	NA	NA
Europe	S1-KOS-01	erm(F)	M17808	100	801/801	100	1..801	contig_4120	28334..29134	NA	NA	NA
Europe	S1-KOS-01	erm(X)	M36726	98.63	801/855	93.0994	59..855	contig_1062	517..1316	NA	NA	NA
Europe	S1-BEL-01	tet(32)	EF626943	100	1920/1920	100	1..1920	contig_3246	713..2632	bin.42	o__Clostridiales (UID1212)	No high quality bin (CheckM: >90% completeness, <5% contamination)
Europe	S1-IND-06	tet(O)	Y07780	99.22	1920/1920	100	1..1920	contig_895	356676..358595	bin.56	o__Clostridiales (UID1212)	d__Bacteria;p__Bacillota;c__Clostridia;o__Lachnospirales;f__Lachnospiraceae;g__Lachnospira;s__Lachnospira eligens_A
Europe	S1-IND-06	tet(O)	Y07780	99.32	1920/1920	100	1..1920	contig_898	907..2826	bin.35	o__Clostridiales (UID1212)	d__Bacteria;p__Bacillota;c__Clostridia;o__Lachnospirales;f__Lachnospiraceae;g__Bacteroides_F;s__Bacteroides_F pectinophilus
Europe	S1-KOS-01	tet(W)	AJ427422	100	1920/1920	100	1..1920	contig_211	9504..11423	bin.1	o__Clostridiales (UID1212)	d__Bacteria;p__Bacillota;c__Clostridia;o__Oscillospirales;f__Acutalibacteraceae;g__Ruminococcoides;s__Ruminococcoides intestinale
Europe	S1-KOS-01	erm(B)	U18931	100	738/738	100	1..738	contig_204	9037..9774	NA	NA	NA
Europe	S1-KOS-01	erm(B)	U18931	99.86	738/738	100	1..738	contig_1080	32881..33618	NA	NA	NA
Europe	S1-KOS-01	nimE	AM042593	100	513/513	100	1..513	contig_1362	521..1033	NA	NA	NA
Europe	S1-KOS-01	nimA	X71444	99.25	533/531	100	1..531	contig_1365	1339..1871	NA	NA	NA
Europe	S1-KOS-01	tet(M)	FR671418	99.69	1920/1920	100	1..1920	contig_2043	108851..110770	NA	NA	NA
Europe	S1-KOS-01	tet(32)	EF626943	99.94	1660/1920	86.4583	1..1660	contig_308	1..1660	NA	NA	NA
Europe	S1-KOS-01	tet(40)	AM419751	99.84	1221/1221	100	1..1221	contig_309	550..1770	NA	NA	NA
Europe	S1-KOS-01	tet(X)	M37699	99.91	1167/1167	100	1..1167	contig_4120	29347..30513	NA	NA	NA
Europe	S1-KOS-01	tet(Q)	L33696	98.64	1913/1926	99.325	1..1913	contig_426	1813..3725	NA	NA	NA
Europe	S1-KOS-01	tet(O)	Y07780	100	1919/1920	99.9479	1..1919	contig_313	5086..7004	NA	NA	NA
Europe	S1-GER-02	tet(O)	Y07780	98.37	1842/1920	95.8854	1..1842	contig_1133	34158..35998	bin.21	o__Clostridiales (UID1212)	No high quality bin (CheckM: >90% completeness, <5% contamination)
Europe	S1-KOS-01	tet(W)	AJ427422	99.9	1920/1920	100	1..1920	contig_284	76984..78903	NA	NA	NA
Europe	S1-SRB-02	aac(6')-aph(2'')	M13771	99.38	1443/1440	99.8611	1..1440	contig_1077	66495..67935	bin.8	o__Clostridiales (UID1212)	d__Bacteria;p__Bacillota;c__Clostridia;o__Oscillospirales;f__Acutalibacteraceae;g__Eubacterium_R;s__Eubacterium_R sp000434995
Europe	S1-KOS-01	tet(O)	Y07780	99.27	1920/1920	100	1..1920	contig_155	108908..110827	NA	NA	NA
Europe	S1-KOS-01	tet(O)	M20925	99.27	1920/1920	100	1..1920	contig_155	108908..110827	NA	NA	NA
Europe	S1-KOS-01	tet(40)	AM419751	99.84	1221/1221	100	1..1221	contig_155	110897..112117	NA	NA	NA
Europe	S1-SRB-02	erm(B)	X72021	100	738/738	100	1..738	contig_34	22347..23084	bin.31	o__Clostridiales (UID1212)	d__Bacteria;p__Bacillota;c__Clostridia;o__Lachnospirales;f__Lachnospiraceae;g__Anaerobutyricum;s__Anaerobutyricum hallii
Europe	S1-GER-02	erm(B)	U18931	100	738/738	100	1..738	contig_2302	10061..10798	NA	NA	NA
Europe	S1-GER-02	erm(F)	M17808	100	801/801	100	1..801	contig_1834	2103..2903	NA	NA	NA
Europe	S1-GER-02	catS	X74948	98.7	537/537	100	1..537	contig_3126	1815..2351	NA	NA	NA
Europe	S1-GER-02	tet(Q)	L33696	94.4	1927/1926	99.9481	1..1926	contig_745	15235..17160	NA	NA	NA
Europe	S1-GER-02	tet(W)	AJ427422	99.89	1895/1920	98.6979	1..1895	contig_1587	7158..9052	NA	NA	NA
Europe	S1-GER-02	tet(O)	Y07780	98.19	1880/1920	97.8646	42..1920	contig_479	16874..18753	NA	NA	NA
Europe	S1-SRB-02	erm(B)	U18931	99.86	738/738	100	1..738	contig_1077	72148..72885	bin.8	o__Clostridiales (UID1212)	d__Bacteria;p__Bacillota;c__Clostridia;o__Oscillospirales;f__Acutalibacteraceae;g__Eubacterium_R;s__Eubacterium_R sp000434995
Europe	S1-GER-02	tet(O)	M18896	99.79	1920/1920	100	1..1920	contig_766	11568..13487	NA	NA	NA
Europe	S1-GER-02	tet(M)	U58985	98.28	1920/1920	100	1..1920	contig_1600	2906..4825	NA	NA	NA
Europe	S1-GER-02	tet(32)	EF626943	99.74	1898/1920	98.8542	1..1898	contig_1588	1..1898	NA	NA	NA
Europe	S1-GER-02	tet(X)	M37699	99.91	1167/1167	100	1..1167	contig_1834	3116..4282	NA	NA	NA
Africa	S1-ETH-05	aph(2'')-If	AY701528	100	894/894	100	1..894	contig_687	2096..2989	NA	NA	NA
Africa	S1-BUR-01	tet(M)	FR671418	99.69	1920/1920	100	1..1920	contig_2326	80257..82176	bin.14	o__Clostridiales (UID1212)	No high quality bin (CheckM: >90% completeness, <5% contamination)
Africa	S1-ETH-05	erm(B)	U18931	99.73	738/738	100	1..738	contig_1066	9047..9784	NA	NA	NA
Africa	S1-ETH-05	mef(A)	U83667	95.58	1154/1218	94.6634	63..1215	contig_6310	605..1758	NA	NA	NA
Africa	S1-ETH-05	erm(B)	X72021	100	738/738	100	1..738	contig_370	1161..1898	NA	NA	NA
Africa	S1-ETH-05	cfr(C)	CANB01000378	100	1251/1251	100	1..1251	contig_1066	10099..11349	NA	NA	NA
Africa	S1-ETH-05	tet(Q)	L33696	99.79	1926/1926	100	1..1926	contig_2379	24930..26855	NA	NA	NA
Africa	S1-ETH-05	tet(32)	EF626943	100	1920/1920	100	1..1920	contig_374	6715..8634	NA	NA	NA
Africa	S1-ETH-05	tet(O/32/O)	AIOQ01000025	99.64	1920/1920	100	1..1920	contig_1401	8119..10038	NA	NA	NA
Africa	S1-ETH-05	tet(O)	Y07780	99.41	1865/1920	97.1354	1..1865	contig_1401	1..1865	NA	NA	NA
Africa	S1-ETH-05	tet(40)	AM419751	99.84	1221/1221	100	1..1221	contig_1401	10089..11309	NA	NA	NA
Africa	S1-ETH-05	tet(O)	M20925	99.45	1641/1920	85.4688	280..1920	contig_1587	1..1641	NA	NA	NA
Africa	S1-ETH-05	tet(40)	AM419751	99.67	1221/1221	100	1..1221	contig_1587	1695..2915	NA	NA	NA
Africa	S1-ETH-05	tet(W)	AJ427422	100	1920/1920	100	1..1920	contig_391	261..2180	NA	NA	NA
Africa	S1-NGR-01	tet(W)	FN396364	99.11	1911/1920	99.5312	1..1911	contig_1377	52163..54073	bin.31	o__Clostridiales (UID1212)	No high quality bin (CheckM: >90% completeness, <5% contamination)
Africa	S1-NGR-01	tet(O/32/O)	NG_048124	96.15	1922/1920	99.8958	1..1920	contig_1389	9659..11578	bin.1	o__Clostridiales (UID1212)	No high quality bin (CheckM: >90% completeness, <5% contamination)
Africa	S1-NGR-01	tet(O/32/O)	AJ295238	96.15	1922/1920	99.8958	1..1920	contig_1389	9659..11578	bin.1	o__Clostridiales (UID1212)	No high quality bin (CheckM: >90% completeness, <5% contamination)
Africa	S1-KEN-10	tet(O/32/O)	NG_048124	95.37	1922/1920	99.8958	1..1920	contig_888	5322..7241	bin.4	o__Clostridiales (UID1212)	d__Bacteria;p__Bacillota;c__Clostridia;o__Oscillospirales;f__Acutalibacteraceae;g__Ruminococcoides;s__Ruminococcoides intestinale
Africa	S1-ETH-05	tet(40)	AM419751	99.84	1221/1221	100	1..1221	contig_62	17..1237	NA	NA	NA
Africa	S1-ETH-05	tet(M)	X75073	97.24	1920/1920	99.9479	1..1920	contig_1957	18757..20675	NA	NA	NA
Europe	S1-SRB-02	catS	X74948	98.51	537/537	100	1..537	contig_57	6974..7510	bin.31	o__Clostridiales (UID1212)	d__Bacteria;p__Bacillota;c__Clostridia;o__Lachnospirales;f__Lachnospiraceae;g__Anaerobutyricum;s__Anaerobutyricum hallii
Europe	S1-SRB-02	blaACI-1	AJ007350	99.8319	595/855	69.5906	252..846	contig_5033	1..595	NA	NA	NA
Europe	S1-SRB-02	blaACI-1	AJ007350	100	251/855	29.3567	1..251	contig_5033	2252..2502	NA	NA	NA
Europe	S1-SRB-02	erm(G)	M15332	99.73	735/735	100	1..735	contig_2851	1942..2676	NA	NA	NA
Europe	S1-SRB-02	tet(32)	EF626943	100	1920/1920	100	1..1920	contig_57	9654..11573	bin.31	o__Clostridiales (UID1212)	d__Bacteria;p__Bacillota;c__Clostridia;o__Lachnospirales;f__Lachnospiraceae;g__Anaerobutyricum;s__Anaerobutyricum hallii
Europe	S1-KOS-03	tet(M)	U58985	98.28	1920/1920	100	1..1920	contig_4971	318..2237	bin.78	o__Clostridiales (UID1212)	No high quality bin (CheckM: >90% completeness, <5% contamination)
Europe	S1-UKR-01	erm(B)	X72021	100	738/738	100	1..738	contig_1756	10464..11201	bin.7	o__Clostridiales (UID1212)	d__Bacteria;p__Bacillota;c__Clostridia;o__Oscillospirales;f__Acutalibacteraceae;g__Eubacterium_R;s__Eubacterium_R sp000436835
Europe	S1-UKR-01	tet(O/32/O)	AIOQ01000025	99.69	1920/1920	100	1..1920	contig_722	20469..22388	bin.13	o__Clostridiales (UID1212)	d__Bacteria;p__Bacillota;c__Clostridia;o__Oscillospirales;f__Acutalibacteraceae;g__Hominenteromicrobium;s__Hominenteromicrobium mulieris
Europe	S1-UKR-01	tet(40)	AM419751	99.67	1221/1221	100	1..1221	contig_722	22439..23659	bin.13	o__Clostridiales (UID1212)	d__Bacteria;p__Bacillota;c__Clostridia;o__Oscillospirales;f__Acutalibacteraceae;g__Hominenteromicrobium;s__Hominenteromicrobium mulieris
Europe	S1-SRB-02	tet(40)	AM419751	99.67	1221/1221	100	1..1221	contig_1820	162..1382	NA	NA	NA
Europe	S1-UKR-01	tet(W)	AJ427422	97.23	1911/1920	99.5312	1..1911	contig_181	168951..170861	bin.103	o__Clostridiales (UID1212)	d__Bacteria;p__Bacillota;c__Clostridia;o__Oscillospirales;f__Acutalibacteraceae;g__Ruminococcoides;s__Ruminococcoides intestinale
Europe	S1-SRB-02	tetA(46)	HQ652506	91.9	1728/1725	99.4203	2..1725	contig_3537	654..2372	NA	NA	NA
Europe	S1-SRB-02	tet(W)	AJ427422	99.95	1920/1920	100	1..1920	contig_1653	2690..4609	NA	NA	NA
Africa	S1-KEN-10	tet(O/32/O)	AJ295238	95.37	1922/1920	99.8958	1..1920	contig_888	5322..7241	bin.4	o__Clostridiales (UID1212)	d__Bacteria;p__Bacillota;c__Clostridia;o__Oscillospirales;f__Acutalibacteraceae;g__Ruminococcoides;s__Ruminococcoides intestinale
Africa	S1-KEN-03	tet(M)	FR671418	99.69	1920/1920	100	1..1920	contig_1335	79650..81569	bin.38	o__Clostridiales (UID1212)	No high quality bin (CheckM: >90% completeness, <5% contamination)
Africa	S1-KEN-04	tet(32)	EF626943	99.95	1920/1920	100	1..1920	contig_151	11534..13453	NA	NA	NA
Africa	S1-KEN-03	tet(W)	AJ427422	99.84	1912/1920	99.4792	1..1911	contig_756	680740..682650	bin.4	o__Clostridiales (UID1212)	No high quality bin (CheckM: >90% completeness, <5% contamination)
Africa	S1-KEN-04	tet(O/32/O)	AIOQ01000025	99.58	1920/1920	99.9479	1..1920	contig_41	38..1956	NA	NA	NA
Africa	S1-KEN-04	tet(40)	AM419751	99.59	1221/1221	100	1..1221	contig_354	2323..3543	NA	NA	NA
Africa	S1-KEN-04	tet(W)	AJ427422	99.84	1920/1920	99.9479	1..1920	contig_149	7048..8966	NA	NA	NA
Africa	S1-KEN-09	erm(B)	X72021	99.86	738/738	100	1..738	contig_1288	253..990	bin.5	o__Clostridiales (UID1212)	No high quality bin (CheckM: >90% completeness, <5% contamination)
Africa	S1-MOZ-01	ant(6)-Ia	KF864551	99.77	859/867	98.9619	10..867	contig_831	8265..9123	NA	NA	NA
Africa	S1-MOZ-01	cfxA6	GQ342996	99.59	966/996	96.988	31..996	contig_475	4882..5847	NA	NA	NA
Africa	S1-KEN-09	tet(W)	AJ427422	99.84	1920/1920	100	1..1920	contig_857	14593..16512	bin.3	o__Clostridiales (UID1212)	d__Bacteria;p__Bacillota;c__Clostridia;o__Oscillospirales;f__Acutalibacteraceae;g__Ruminococcoides;s__Ruminococcoides intestinale
Africa	S1-MOZ-01	cfxA5	AY769934	99.89	879/966	90.9938	1..879	contig_1141	4765..5643	NA	NA	NA
Africa	S1-MOZ-01	cfxA	U38243	99.89	879/966	90.9938	1..879	contig_1141	4765..5643	NA	NA	NA
Africa	S1-MOZ-01	erm(F)	M17808	100	801/801	100	1..801	contig_763	7041..7841	NA	NA	NA
Africa	S1-MOZ-01	erm(F)	M17808	99.88	801/801	100	1..801	contig_3807	986..1786	NA	NA	NA
Africa	S1-MOZ-01	erm(B)	U18931	100	702/738	95.122	37..738	contig_222	2..703	NA	NA	NA
Africa	S1-MOZ-01	erm(F)	M17808	99.75	799/801	99.7503	3..801	contig_767	6485..7283	NA	NA	NA
Africa	S1-KEN-09	tet(O)	Y07780	98.65	1920/1920	100	1..1920	contig_857	251476..253395	bin.3	o__Clostridiales (UID1212)	d__Bacteria;p__Bacillota;c__Clostridia;o__Oscillospirales;f__Acutalibacteraceae;g__Ruminococcoides;s__Ruminococcoides intestinale
Africa	S1-KEN-09	tet(O)	M20925	98.65	1920/1920	100	1..1920	contig_857	251476..253395	bin.3	o__Clostridiales (UID1212)	d__Bacteria;p__Bacillota;c__Clostridia;o__Oscillospirales;f__Acutalibacteraceae;g__Ruminococcoides;s__Ruminococcoides intestinale
Africa	S1-MOZ-01	tet(O)	M20925	99.58	1920/1920	100	1..1920	contig_1070	17711..19630	NA	NA	NA
Africa	S1-MOZ-01	tet(O)	M18896	99.58	1920/1920	100	1..1920	contig_1070	17711..19630	NA	NA	NA
Africa	S1-MOZ-01	tet(O/32/O)	AIOQ01000025	99.69	1920/1920	100	1..1920	contig_800	158760..160679	NA	NA	NA
Africa	S1-EGY-01	catP	U15027	98.24	624/624	99.5192	1..624	contig_4473	686..1306	bin.49	o__Clostridiales (UID1212)	No high quality bin (CheckM: >90% completeness, <5% contamination)
Africa	S1-MOZ-01	tet(Q)	Z21523	98.55	1926/1926	100	1..1926	contig_2295	4354..6279	NA	NA	NA
Africa	S1-MOZ-01	tet(Q)	L33696	99.84	1913/1926	99.325	1..1913	contig_512	5631..7543	NA	NA	NA
Africa	S1-MOZ-01	tet(W)	AJ427422	99.95	1920/1920	100	1..1920	contig_544	23382..25301	NA	NA	NA
Africa	S1-MOZ-01	tet(M)	FR671418	97.81	1920/1920	100	1..1920	contig_3266	412..2331	NA	NA	NA
Africa	S1-MOZ-01	tet(W)	AJ427422	96.83	1923/1920	98.5938	1..1920	contig_380	113421..115316	NA	NA	NA
Africa	S1-MOZ-01	tet(W)	DQ060146	96.83	1923/1920	98.5938	1..1920	contig_380	113421..115316	NA	NA	NA
Africa	S1-EGY-01	tet(W)	AJ427422	100	1920/1920	100	1..1920	contig_974	1192967..1194886	bin.7	o__Clostridiales (UID1212)	d__Bacteria;p__Bacillota;c__Clostridia;o__Oscillospirales;f__Acutalibacteraceae;g__Ruminococcoides;s__Ruminococcoides intestinale
Africa	S1-IVC-02	erm(G)	M15332	100	735/735	100	1..735	contig_146	140930..141664	bin.46	o__Clostridiales (UID1212)	No high quality bin (CheckM: >90% completeness, <5% contamination)
Africa	S1-IVC-02	tet(O/32/O)	AIOQ01000025	99.53	1920/1920	100	1..1920	contig_265	6182..8101	bin.5	o__Clostridiales (UID1212)	No high quality bin (CheckM: >90% completeness, <5% contamination)
Africa	S1-KEN-12	catP	U15027	100	624/624	100	1..624	contig_329	673050..673673	bin.72	o__Clostridiales (UID1120)	d__Bacteria;p__Bacillota;c__Clostridia;o__Christensenellales;f__Aristaeellaceae;g__UBA11524;s__UBA11524 sp000437595
Africa	S1-BDI-01	ant(6)-Ia	KF864551	100	867/867	100	1..867	contig_527	409903..410769	bin.65	o__Bacteroidales (UID2657)	No high quality bin (CheckM: >90% completeness, <5% contamination)
Africa	S1-KEN-13	mef(A)	AF227520	95.07	1218/1218	100	1..1218	contig_308	5466..6683	NA	NA	NA
Africa	S1-KEN-13	erm(B)	U18931	97.97	738/738	99.458	1..738	contig_2882	7543..8276	NA	NA	NA
Africa	S1-KEN-13	mph(A)	D16251	99.67	906/906	100	1..906	contig_7001	518..1423	NA	NA	NA
Africa	S1-KEN-13	erm(G)	L42817	100	735/735	100	1..735	contig_6994	11236..11970	NA	NA	NA
Africa	S1-KEN-13	catS	X74948	98.7	537/537	100	1..537	contig_794	27128..27664	NA	NA	NA
Africa	S1-KEN-13	tet(O)	M20925	99.74	1920/1920	100	1..1920	contig_2086	15536..17455	NA	NA	NA
Africa	S1-KEN-13	tet(W)	AJ427422	100	1920/1920	100	1..1920	contig_420	7256..9175	NA	NA	NA
Africa	S1-KEN-13	tet(Q)	L33696	98.86	1926/1926	100	1..1926	contig_296	221..2146	NA	NA	NA
Africa	S1-KEN-13	tet(Q)	L33696	98.86	1926/1926	100	1..1926	contig_308	2063..3988	NA	NA	NA
Africa	S1-BDI-01	tet(Q)	L33696	98.96	1926/1926	100	1..1926	contig_527	403242..405167	bin.65	o__Bacteroidales (UID2657)	No high quality bin (CheckM: >90% completeness, <5% contamination)
Africa	S1-KEN-13	tet(32)	EF626943	100	836/1920	43.5417	1085..1920	contig_4615	8088..8923	NA	NA	NA
Africa	S1-KEN-13	tet(32)	EF626943	100	529/1920	27.5521	1..529	contig_4615	8922..9450	NA	NA	NA
Africa	S1-KEN-13	tet(Q)	L33696	99.84	1926/1926	100	1..1926	contig_306	477..2402	NA	NA	NA
Africa	S1-KEN-13	tet(O)	M20925	99.58	1908/1920	99.375	1..1908	contig_2871	1..1908	NA	NA	NA
Africa	S1-KEN-13	tet(O)	M18896	99.58	1908/1920	99.375	1..1908	contig_2871	1..1908	NA	NA	NA
Africa	S1-KEN-13	tet(Q)	L33696	97.98	1926/1926	100	1..1926	contig_310	10184..12109	NA	NA	NA
Africa	S1-ETH-04	aac(6')-Iid	AJ584700	98.91	549/549	100	1..549	contig_4072	25272..25820	NA	NA	NA
Africa	S1-ETH-04	ant(6)-Ia	KF864551	100	857/867	98.8466	11..867	contig_6	1..857	NA	NA	NA
Africa	S1-ETH-04	aac(6')-aph(2'')	M13771	100	1440/1440	100	1..1440	contig_1599	170877..172316	NA	NA	NA
Africa	S1-ETH-04	cfxA3	AF472622	100	966/966	100	1..966	contig_51	13765..14730	NA	NA	NA
Africa	S1-ETH-04	msr(D)	AF227520	97.53	1294/1464	88.388	171..1464	contig_6468	6207..7500	NA	NA	NA
Africa	S1-ETH-04	erm(G)	M15332	99.32	735/735	100	1..735	contig_6468	4701..5435	NA	NA	NA
Africa	S1-ETH-04	erm(B)	X72021	100	738/738	100	1..738	contig_1868	31024..31761	NA	NA	NA
Africa	S1-ETH-04	mef(A)	AF227520	95.98	1218/1218	100	1..1218	contig_1497	411..1628	NA	NA	NA
Africa	S1-ETH-04	erm(B)	U18931	100	738/738	100	1..738	contig_473	2715..3452	NA	NA	NA
Africa	S1-ETH-04	erm(B)	X72021	100	738/738	100	1..738	contig_892	36189..36926	NA	NA	NA
Africa	S1-ETH-04	erm(B)	U18931	100	738/738	100	1..738	contig_1599	175200..175937	NA	NA	NA
Africa	S1-ETH-04	nimA	X71444	99.25	533/531	100	1..531	contig_92	5525..6057	NA	NA	NA
Africa	S1-ZIM-02	cfxA5	AY769934	99.7753	445/966	45.9627	1..445	contig_5698	555..998	bin.60	o__Bacteroidales (UID2657)	No high quality bin (CheckM: >90% completeness, <5% contamination)
Africa	S1-ETH-04	tet(Q)	Z21523	99.74	1926/1926	100	1..1926	contig_2756	2267..4192	NA	NA	NA
Africa	S1-ETH-04	tet(W)	AJ427422	100	1920/1920	100	1..1920	contig_2231	2900..4819	NA	NA	NA
Africa	S1-ZIM-02	cfxA3	AF472622	99.7753	445/966	45.9627	1..445	contig_5698	555..998	bin.60	o__Bacteroidales (UID2657)	No high quality bin (CheckM: >90% completeness, <5% contamination)
Africa	S1-ZIM-02	cfxA5	AY769934	99.793	966/966	100	1..966	contig_178	69734..70699	bin.60	o__Bacteroidales (UID2657)	No high quality bin (CheckM: >90% completeness, <5% contamination)
Africa	S1-ETH-04	tet(O)	Y07780	99.27	1920/1920	100	1..1920	contig_2963	24759..26678	NA	NA	NA
Africa	S1-ETH-04	tet(O)	Y07780	99.48	1920/1920	100	1..1920	contig_414	5263..7182	NA	NA	NA
Africa	S1-ETH-04	tet(O)	M20925	99.48	1920/1920	100	1..1920	contig_414	5263..7182	NA	NA	NA
Africa	S1-ETH-04	tet(40)	FJ158002	99.75	1221/1221	100	1..1221	contig_1279	14..1234	NA	NA	NA
Africa	S1-ETH-04	tetA(P)	L20800	98.93	1217/1263	96.2787	1..1217	contig_9074	9967..11182	NA	NA	NA
Africa	S1-ETH-02	cfxA3	AF472622	100	966/966	100	1..966	contig_2086	31878..32843	bin.40	o__Bacteroidales (UID2657)	d__Bacteria;p__Bacteroidota;c__Bacteroidia;o__Bacteroidales;f__Bacteroidaceae;g__Bacteroides;s__Bacteroides cellulosilyticus
Europe	S1-GER-03	cat	M35190	96.96	624/624	100	1..624	contig_3735	1391..2014	NA	NA	NA
Europe	S1-GER-03	tet(Q)	L33696	99.53	1926/1926	100	1..1926	contig_903	3996..5921	NA	NA	NA
Europe	S1-GER-03	tet(W)	AJ427422	99.95	1920/1920	100	1..1920	contig_238	2313..4232	NA	NA	NA
Europe	S1-GER-03	tet(M)	FR671418	97.81	1920/1920	100	1..1920	contig_826	500..2419	NA	NA	NA
Europe	S1-GER-03	tet(O)	Y07780	99.27	1920/1920	100	1..1920	contig_180	26757..28676	NA	NA	NA
Europe	S1-GER-03	tet(O)	M18896	99.79	1920/1920	100	1..1920	contig_725	7805..9724	NA	NA	NA
Europe	S1-GER-03	tet(32)	EF626943	100	1920/1920	100	1..1920	contig_3066	579..2498	NA	NA	NA
Africa	S1-RSA-02	cfxA3	AF472622	100	966/966	100	1..966	contig_408	975555..976520	NA	NA	NA
Africa	S1-RSA-02	erm(B)	X72021	99.86	738/738	100	1..738	contig_3316	1208..1945	NA	NA	NA
Africa	S1-GHA-01	tet(Q)	L33696	99.84	1926/1926	100	1..1926	contig_802	176958..178883	bin.33	o__Bacteroidales (UID2657)	d__Bacteria;p__Bacteroidota;c__Bacteroidia;o__Bacteroidales;f__Bacteroidaceae;g__Bacteroides;s__Bacteroides uniformis
Africa	S1-RSA-02	erm(F)	M17808	99.88	801/801	100	1..801	contig_599	129370..130170	NA	NA	NA
Africa	S1-RSA-02	cat	M35190	96.79	624/624	100	1..624	contig_5661	721..1344	NA	NA	NA
Africa	S1-ETH-05	cfxA3	AF472622	100	966/966	100	1..966	contig_1428	99554..100519	bin.38	o__Bacteroidales (UID2657)	d__Bacteria;p__Bacteroidota;c__Bacteroidia;o__Bacteroidales;f__Bacteroidaceae;g__Bacteroides;s__Bacteroides uniformis
Africa	S1-KEN-13	cfxA5	AY769934	99.69	966/966	100	1..966	contig_3436	11890..12855	bin.63	o__Bacteroidales (UID2657)	No high quality bin (CheckM: >90% completeness, <5% contamination)
Africa	S1-RSA-02	tet(Q)	Z21523	99.22	1926/1926	100	1..1926	contig_418	16684..18609	NA	NA	NA
Africa	S1-RSA-02	tet(Q)	L33696	90.5	1926/1926	100	1..1926	contig_412	64525..66450	NA	NA	NA
Africa	S1-NGR-02	aadA1	JX185132	99.75	792/792	100	1..792	contig_68	16595..17386	NA	NA	NA
Africa	S1-NGR-02	aadA1	JQ414041	99.75	792/792	100	1..792	contig_68	16595..17386	NA	NA	NA
Africa	S1-NGR-02	ant(6)-Ia	KF864551	99.88	867/867	100	1..867	contig_4165	634..1500	NA	NA	NA
Africa	S1-NGR-02	blaACT-6	FJ237366	90.31	1146/1146	100	1..1146	contig_273	119774..120919	NA	NA	NA
Africa	S1-NGR-02	blaACI-1	AJ007350	100	855/855	100	1..855	contig_3028	2038..2892	NA	NA	NA
Africa	S1-NGR-02	blaOXA-1	HQ170510	100	831/831	100	1..831	contig_68	15652..16482	NA	NA	NA
Africa	S1-NGR-02	blaTEM-1B	AY458016	100	861/861	100	1..861	contig_67	87449..88309	NA	NA	NA
Africa	S1-NGR-02	blaCTX-M-15	AY044436	100	876/876	100	1..876	contig_510	15450..16325	NA	NA	NA
Africa	S1-NGR-02	fosA	AEXB01000013	97.89	426/426	100	1..426	contig_1530	22463..22888	NA	NA	NA
Africa	S1-NGR-02	erm(X)	U21300	99.81	539/762	70.7349	1..539	contig_524	1557..2095	NA	NA	NA
Africa	S1-NGR-02	erm(X)	X51472	99.81	539/762	70.7349	1..539	contig_524	1557..2095	NA	NA	NA
Africa	S1-NGR-02	erm(Q)	L22689	100	774/774	100	1..774	contig_4249	3734..4507	NA	NA	NA
Africa	S1-NGR-02	lnu(C)	AY928180	99.19	495/495	100	1..495	contig_978	3897..4391	NA	NA	NA
Africa	S1-NGR-02	catA1	V00622	99.85	660/660	100	1..660	contig_68	7717..8376	NA	NA	NA
Africa	S1-NGR-02	sul1	U12338	100	840/840	100	1..840	contig_67	69962..70801	NA	NA	NA
Africa	S1-NGR-02	tet(O)	M18896	98.13	1921/1920	99.8958	1..1920	contig_287	23299..25217	NA	NA	NA
Africa	S1-NGR-02	tet(40)	AM419751	99.79	971/1221	79.525	1..971	contig_287	25287..26257	NA	NA	NA
Africa	S1-NGR-02	tet(B)	AF326777	100	1206/1206	100	1..1206	contig_68	20235..21440	NA	NA	NA
Africa	S1-NGR-02	tet(A)	AJ517790	100	1200/1200	100	1..1200	contig_67	80846..82045	NA	NA	NA
Africa	S1-NGR-02	tet(W)	FN396364	97.55	1920/1920	100	1..1920	contig_12	243953..245872	NA	NA	NA
Africa	S1-NGR-02	tet(Q)	L33696	99.84	1926/1926	100	1..1926	contig_138	14403..16328	NA	NA	NA
Africa	S1-KEN-13	cfxA4	AY769933	99.69	966/966	100	1..966	contig_3436	11890..12855	bin.63	o__Bacteroidales (UID2657)	No high quality bin (CheckM: >90% completeness, <5% contamination)
Africa	S1-NGR-02	dfrA7	AB161450	100	474/474	100	1..474	contig_67	68918..69391	NA	NA	NA
Africa	S1-ETH-07	ant(6)-Ia	AF330699	100	909/909	100	1..909	contig_1500	57785..58693	NA	NA	NA
Africa	S1-ETH-07	aph(3')-III	M26832	100	795/795	100	1..795	contig_1500	41564..42358	NA	NA	NA
Africa	S1-ETH-07	cfxA5	AY769934	99.9	966/966	100	1..966	contig_3252	8779..9744	NA	NA	NA
Africa	S1-ETH-07	cfxA4	AY769933	99.9	966/966	100	1..966	contig_3252	8779..9744	NA	NA	NA
Africa	S1-ETH-07	cfxA3	AF472622	99.9	966/966	100	1..966	contig_3252	8779..9744	NA	NA	NA
Africa	S1-ETH-07	cfxA	U38243	99.9	966/966	100	1..966	contig_3252	8779..9744	NA	NA	NA
Africa	S1-ETH-07	mef(A)	AF227520	94.99	1218/1218	100	1..1218	contig_674	11654..12871	NA	NA	NA
Africa	S1-ETH-07	erm(F)	M62487	100	710/801	88.6392	92..801	contig_676	58736..59445	NA	NA	NA
Africa	S1-ETH-07	erm(F)	M62487	100	750/801	93.633	52..801	contig_667	1..750	NA	NA	NA
Africa	S1-KEN-13	cfxA3	AF472622	99.69	966/966	100	1..966	contig_3436	11890..12855	bin.63	o__Bacteroidales (UID2657)	No high quality bin (CheckM: >90% completeness, <5% contamination)
Africa	S1-ETH-07	cat	M35190	96.96	624/624	100	1..624	contig_4254	744..1367	NA	NA	NA
Africa	S1-ETH-07	sul2	AY034138	100	816/816	100	1..816	contig_675	150..965	NA	NA	NA
Africa	S1-KEN-13	cfxA	U38243	99.69	966/966	100	1..966	contig_3436	11890..12855	bin.63	o__Bacteroidales (UID2657)	No high quality bin (CheckM: >90% completeness, <5% contamination)
Africa	S1-ETH-07	tet(O)	Y07780	99.1	1785/1920	92.7083	139..1920	contig_214	42548..44330	NA	NA	NA
Africa	S1-ETH-07	tet(O)	M20925	99.1	1785/1920	92.7083	139..1920	contig_214	42548..44330	NA	NA	NA
Africa	S1-ETH-07	tet(40)	AM419751	99.51	1222/1221	100	1..1221	contig_214	41257..42478	NA	NA	NA
Africa	S1-ETH-07	tet(Q)	L33696	98.63	1903/1926	98.8058	1..1903	contig_1496	16135..18037	NA	NA	NA
Africa	S1-ETH-07	tet(O)	Y07780	99.11	1920/1920	100	1..1920	contig_263	47379..49298	NA	NA	NA
Africa	S1-ETH-07	tet(O)	M20925	99.11	1920/1920	100	1..1920	contig_263	47379..49298	NA	NA	NA
Africa	S1-ETH-07	tet(40)	AM419751	99.26	1080/1221	88.4521	142..1221	contig_263	44222..45301	NA	NA	NA
Africa	S1-ETH-07	tet(40)	FJ158002	99.26	1080/1221	88.4521	142..1221	contig_263	44222..45301	NA	NA	NA
Africa	S1-ETH-07	tet(X)	GU014535	96.74	1167/1167	100	1..1167	contig_676	57360..58526	NA	NA	NA
Africa	S1-ETH-03	tet(X)	M37699	99.74	1168/1167	100	1..1167	contig_3001	3022..4189	bin.20	o__Bacteroidales (UID2657)	No high quality bin (CheckM: >90% completeness, <5% contamination)
Africa	S1-ETH-07	tet(W)	AJ427422	100	1920/1920	100	1..1920	contig_94	827..2746	NA	NA	NA
Africa	S1-ETH-07	tet(O)	Y07780	99.11	1920/1920	100	1..1920	contig_63	51363..53282	NA	NA	NA
Africa	S1-ETH-07	tet(O)	M20925	99.11	1920/1920	100	1..1920	contig_63	51363..53282	NA	NA	NA
Africa	S1-ETH-07	tet(O)	M18896	99.11	1920/1920	100	1..1920	contig_63	51363..53282	NA	NA	NA
Africa	S1-ETH-07	tet(40)	AM419751	99.59	1221/1221	99.7543	1..1221	contig_63	53333..54550	NA	NA	NA
Africa	S1-ETH-07	tet(X)	GU014535	96.74	1167/1167	100	1..1167	contig_667	960..2126	NA	NA	NA
Africa	S1-ETH-07	tet(O)	Y07780	99.95	1920/1920	100	1..1920	contig_466	11484..13403	NA	NA	NA
Africa	S1-ETH-07	tet(O)	Y07780	99.22	1920/1920	100	1..1920	contig_213	4019..5938	NA	NA	NA
Africa	S1-ETH-07	tet(O/32/O)	AIOQ01000025	99.69	1920/1920	100	1..1920	contig_464	12655..14574	NA	NA	NA
Africa	S1-ETH-03	tet(Q)	L33696	99.17	1926/1926	100	1..1926	contig_379	22180..24105	bin.22	o__Bacteroidales (UID2657)	No high quality bin (CheckM: >90% completeness, <5% contamination)
Europe	S1-UKR-01	tet(W)	AJ427422	97.72	1799/1920	93.6979	1..1799	contig_1756	1..1799	bin.7	o__Clostridiales (UID1212)	d__Bacteria;p__Bacillota;c__Clostridia;o__Oscillospirales;f__Acutalibacteraceae;g__Eubacterium_R;s__Eubacterium_R sp000436835
Europe	S1-GER-04	tet(32)	EF626943	99.69	1920/1920	100	1..1920	contig_5728	180240..182159	bin.60	o__Clostridiales (UID1212)	d__Bacteria;p__Bacillota;c__Clostridia;o__Oscillospirales;f__Oscillospiraceae;g__F23-B02;s__F23-B02 sp003533405
Europe	S1-SRB-01	ant(6)-Ia	AF330699	92.86	911/909	99.78	1..909	contig_2153	91..999	bin.34	o__Clostridiales (UID1212)	No high quality bin (CheckM: >90% completeness, <5% contamination)
Europe	S1-SRB-01	aph(3')-III	M26832	100	795/795	100	1..795	contig_2153	1631..2425	bin.34	o__Clostridiales (UID1212)	No high quality bin (CheckM: >90% completeness, <5% contamination)
Europe	S1-CAM-05	ant(6)-Ib	FN594949	100	858/858	100	1..858	contig_3601	139499..140356	bin.16	o__Clostridiales (UID1212)	No high quality bin (CheckM: >90% completeness, <5% contamination)
Europe	S1-KOS-03	cfxA6	GQ342996	99.6	996/996	100	1..996	contig_551	1560..2555	NA	NA	NA
Europe	S1-KOS-03	lnu(C)	AY928180	99.19	495/495	100	1..495	contig_5521	1534..2028	NA	NA	NA
Europe	S1-KOS-03	mef(A)	AF227520	94.57	1215/1218	99.5895	4..1218	contig_824	33700..34912	NA	NA	NA
Europe	S1-KOS-03	erm(F)	M17808	100	801/801	100	1..801	contig_824	38037..38837	NA	NA	NA
Europe	S1-KOS-03	lnu(P)	FJ589781	99.6	501/501	100	1..501	contig_9590	3907..4407	NA	NA	NA
Europe	S1-KOS-03	erm(Q)	L22689	99.61	774/774	99.8708	1..774	contig_10153	13850..14622	NA	NA	NA
Europe	S1-KOS-03	lnu(P)	FJ589781	99.6	501/501	99.6008	1..501	contig_10153	22997..23495	NA	NA	NA
Europe	S1-KOS-03	erm(B)	AF299292	100	738/738	100	1..738	contig_452	21584..22321	NA	NA	NA
Europe	S1-KOS-03	mef(A)	AF227520	95.16	1218/1218	100	1..1218	contig_4723	3908..5125	NA	NA	NA
Europe	S1-KOS-03	erm(B)	X72021	100	738/738	100	1..738	contig_1561	4832..5569	NA	NA	NA
Europe	S1-KOS-03	erm(B)	U18931	99.86	738/738	100	1..738	contig_2749	1894..2631	NA	NA	NA
Europe	S1-KOS-03	erm(F)	M17808	98.75	801/801	98.8764	1..801	contig_1429	7311..8102	NA	NA	NA
Europe	S1-KOS-03	cat	M35190	94.07	624/624	99.8397	1..624	contig_7211	54158..54780	NA	NA	NA
Europe	S1-KOS-03	cat	M35190	96.96	624/624	100	1..624	contig_9344	2972..3595	NA	NA	NA
Europe	S1-KOS-03	tet(Q)	L33696	98.81	1927/1926	100	1..1926	contig_50	3641..5567	NA	NA	NA
Europe	S1-KOS-03	tet(O)	M18896	99.69	1920/1920	100	1..1920	contig_12	798..2717	NA	NA	NA
Europe	S1-KOS-03	tet(X)	M37699	99.91	1167/1167	100	1..1167	contig_824	36658..37824	NA	NA	NA
Europe	S1-KOS-03	tet(W)	AJ427422	100	1920/1920	100	1..1920	contig_1879	15849..17768	NA	NA	NA
Europe	S1-KOS-03	tet(40)	AM419751	99.67	1221/1221	100	1..1221	contig_2945	2940..4160	NA	NA	NA
Europe	S1-KOS-03	tet(Q)	L33696	99.79	1926/1926	100	1..1926	contig_9562	6..1931	NA	NA	NA
Europe	S1-CAM-05	tet(W)	AJ427422	100	1920/1920	100	1..1920	contig_387	1006993..1008912	bin.10	o__Clostridiales (UID1212)	No high quality bin (CheckM: >90% completeness, <5% contamination)
Europe	S1-KOS-03	tet(O)	Y07780	100	1919/1920	99.9479	1..1919	contig_705	12182..14100	NA	NA	NA
Europe	S1-KOS-03	tet(32)	EF626943	100	1920/1920	100	1..1920	contig_384	167837..169756	NA	NA	NA
Europe	S1-KOS-03	tet(W)	AJ427422	99.6	1734/1920	90.1562	188..1920	contig_1684	11244..12975	NA	NA	NA
Europe	S1-UKR-01	ant(6)-Ia	KF864551	99.04	831/867	95.0404	1..829	contig_4854	2912..3737	NA	NA	NA
Europe	S1-UKR-01	ant(6)-Ia	KF864551	100	867/867	100	1..867	contig_518	113599..114465	NA	NA	NA
Europe	S1-CAM-05	tet(44)	NZ_ABDU01000081	98.02	1923/1923	100	1..1923	contig_3601	140671..142593	bin.16	o__Clostridiales (UID1212)	No high quality bin (CheckM: >90% completeness, <5% contamination)
Europe	S1-UKR-01	erm(B)	U18931	100	738/738	100	1..738	contig_7199	2184..2921	NA	NA	NA
Europe	S1-CAM-05	tet(O)	Y07780	99.48	1920/1920	100	1..1920	contig_44	1376549..1378468	bin.28	o__Clostridiales (UID1212)	d__Bacteria;p__Bacillota;c__Clostridia;o__Oscillospirales;f__Acutalibacteraceae;g__Ruminococcoides;s__Ruminococcoides sp002491825
Europe	S1-GBR-03	tet(O)	M20925	99.74	1920/1920	100	1..1920	contig_456	5248..7167	bin.94	o__Clostridiales (UID1212)	No high quality bin (CheckM: >90% completeness, <5% contamination)
Europe	S1-UKR-01	cfr(C)	CANB01000378	100	1057/1251	84.4924	1..1057	contig_179	1565..2621	NA	NA	NA
Europe	S1-UKR-01	catS	X74948	92.36	537/537	100	1..537	contig_3462	6312..6848	NA	NA	NA
Europe	S1-UKR-01	tet(O)	Y07780	99.22	1920/1920	100	1..1920	contig_2722	39382..41301	NA	NA	NA
Europe	S1-UKR-01	tet(W)	FN396364	98.99	1775/1920	92.3958	1..1775	contig_198	3..1776	NA	NA	NA
Europe	S1-UKR-01	tet(W)	FN396364	99.06	1920/1920	100	1..1920	contig_186	1..1920	NA	NA	NA
Europe	S1-UKR-01	tet(W)	AJ427422	99.9	1912/1920	99.4792	1..1911	contig_202	6292..8202	NA	NA	NA
Europe	S1-UKR-01	tet(O)	Y07780	99.27	1920/1920	100	1..1920	contig_88	4012..5931	NA	NA	NA
Europe	S1-POR-01	ant(6)-Ia	AF330699	100	735/909	80.8581	1..735	contig_670	1926..2660	bin.25	o__Clostridiales (UID1212)	No high quality bin (CheckM: >90% completeness, <5% contamination)
Europe	S1-POR-01	lnu(C)	AY928180	91.11	495/495	100	1..495	contig_3605	1984..2478	bin.25	o__Clostridiales (UID1212)	No high quality bin (CheckM: >90% completeness, <5% contamination)
Europe	S1-POR-01	tet(O)	Y07780	99.27	1920/1920	100	1..1920	contig_101	57479..59398	bin.47	o__Clostridiales (UID1212)	d__Bacteria;p__Bacillota;c__Clostridia;o__Lachnospirales;f__Lachnospiraceae;g__Butyrivibrio_A;s__Butyrivibrio_A crossota
Europe	S1-UKR-01	tet(O)	Y07780	99.58	1920/1920	100	1..1920	contig_6926	505..2424	NA	NA	NA
Europe	S1-UKR-01	tet(M)	FR671418	97.76	1920/1920	100	1..1920	contig_2194	2927..4846	NA	NA	NA
Europe	S1-UKR-01	tet(O)	Y07780	99.32	1920/1920	100	1..1920	contig_219	7328..9247	NA	NA	NA
Europe	S1-UKR-01	tet(O)	M20925	99.32	1920/1920	100	1..1920	contig_219	7328..9247	NA	NA	NA
Europe	S1-UKR-01	tet(40)	AM419751	99.72	1080/1221	88.4521	142..1221	contig_219	11256..12335	NA	NA	NA
Europe	S1-UKR-01	tet(W)	FN396364	97.86	1920/1920	100	1..1920	contig_199	29931..31850	NA	NA	NA
Europe	S1-UKR-01	tet(Q)	L33696	99.84	1910/1926	99.1693	1..1910	contig_3741	5183..7092	NA	NA	NA
Europe	S1-UKR-01	tet(W)	FN396364	98.94	1790/1920	93.2292	1..1790	contig_201	1..1790	NA	NA	NA
Europe	S1-POR-01	tet(O)	Y07780	100	1920/1920	100	1..1920	contig_171	66067..67986	bin.63	o__Clostridiales (UID1212)	No high quality bin (CheckM: >90% completeness, <5% contamination)
Europe	S1-UKR-01	tet(X)	M37699	99.82	1124/1167	96.3153	44..1167	contig_19	2..1125	NA	NA	NA
Europe	S1-UKR-01	tet(X)	GU014535	99.82	1124/1167	96.3153	44..1167	contig_19	2..1125	NA	NA	NA
Europe	S1-UKR-01	tet(O)	M20925	99.27	1920/1920	100	1..1920	contig_212	35619..37538	NA	NA	NA
Europe	S1-UKR-01	tet(W)	AJ427422	99.01	1920/1920	100	1..1920	contig_203	2255..4174	NA	NA	NA
Europe	S1-UKR-01	tet(W)	DQ060146	99.01	1920/1920	100	1..1920	contig_203	2255..4174	NA	NA	NA
Europe	S1-UKR-01	tet(32)	EF626943	99.74	1920/1920	100	1..1920	contig_225	1449..3368	NA	NA	NA
Europe	S1-UKR-01	tet(W)	AJ427422	98.95	1911/1920	99.5312	1..1911	contig_160	89374..91284	NA	NA	NA
Europe	S1-UKR-01	tet(O)	M20925	99.32	1920/1920	100	1..1920	contig_220	20821..22740	NA	NA	NA
Europe	S1-UKR-01	tet(W)	AJ427422	100	1920/1920	100	1..1920	contig_222	3623..5542	NA	NA	NA
Africa	S1-BUR-01	tet(Q)	L33696	99.84	1926/1926	100	1..1926	contig_1305	540480..542405	bin.29	o__Bacteroidales (UID2657)	d__Bacteria;p__Bacteroidota;c__Bacteroidia;o__Bacteroidales;f__Bacteroidaceae;g__Bacteroides;s__Bacteroides uniformis
Africa	S1-ETH-03	cfxA5	AY769934	99.59	966/966	99.6894	1..966	contig_1489	13745..14707	NA	NA	NA
Africa	S1-ETH-03	cfxA4	AY769933	99.59	966/966	99.6894	1..966	contig_1489	13745..14707	NA	NA	NA
Africa	S1-ETH-03	cfxA3	AF472622	99.59	966/966	99.6894	1..966	contig_1489	13745..14707	NA	NA	NA
Africa	S1-ETH-03	cfxA	U38243	99.59	966/966	99.6894	1..966	contig_1489	13745..14707	NA	NA	NA
Africa	S1-ETH-03	cfxA3	AF472622	100	966/966	100	1..966	contig_158	18558..19523	NA	NA	NA
Africa	S1-ETH-03	erm(F)	M17808	100	801/801	100	1..801	contig_377	17951..18751	NA	NA	NA
Africa	S1-ETH-03	erm(B)	X72021	100	738/738	100	1..738	contig_205	20136..20873	NA	NA	NA
Africa	S1-ETH-03	tet(32)	EF626943	100	1920/1920	100	1..1920	contig_37	5967..7886	NA	NA	NA
Africa	S1-ETH-03	tet(40)	AM419751	99.54	1080/1221	88.4521	142..1221	contig_38	1649..2728	NA	NA	NA
Africa	S1-ETH-03	tet(40)	FJ158002	99.54	1080/1221	88.4521	142..1221	contig_38	1649..2728	NA	NA	NA
Africa	S1-ETH-03	tet(40)	AM419751	97.75	756/1221	61.0975	469..1221	contig_39	1..749	NA	NA	NA
Africa	S1-ETH-03	tet(O)	M20925	99.48	1920/1920	100	1..1920	contig_310	29265..31184	NA	NA	NA
Africa	S1-ETH-03	tet(O)	M18896	99.48	1920/1920	100	1..1920	contig_310	29265..31184	NA	NA	NA
Africa	S1-SEN-01	erm(B)	U18931	99.86	738/738	100	1..738	contig_1484	6191..6928	bin.32	o__Bacteroidales (UID2657)	No high quality bin (CheckM: >90% completeness, <5% contamination)
Africa	S1-EGY-01	erm(F)	M17808	99.38	801/801	100	1..801	contig_4	232085..232885	bin.46	o__Bacteroidales (UID2657)	d__Bacteria;p__Bacteroidota;c__Bacteroidia;o__Bacteroidales;f__Bacteroidaceae;g__Bacteroides;s__Bacteroides uniformis
Africa	S1-ETH-03	tet(W)	AJ427422	100	1920/1920	100	1..1920	contig_1238	110..2029	NA	NA	NA
Africa	S1-ETH-03	tet(W)	FN396364	99.06	1920/1920	100	1..1920	contig_1237	664..2583	NA	NA	NA
Africa	S1-ETH-03	tet(Q)	Z21523	98.55	1926/1926	100	1..1926	contig_158	30695..32620	NA	NA	NA
Africa	S1-RSA-01	ant(6)-Ia	AF330699	100	909/909	100	1..909	contig_1679	1324..2232	NA	NA	NA
Africa	S1-RSA-01	aph(2'')-Ig	CP004067	97.5	920/921	99.8914	2..921	contig_3756	14143..15062	NA	NA	NA
Africa	S1-IVC-02	erm(F)	M17808	100	801/801	100	1..801	contig_4041	1970..2770	bin.8	o__Bacteroidales (UID2657)	No high quality bin (CheckM: >90% completeness, <5% contamination)
Africa	S1-IVC-02	tet(X)	M37699	99.91	1167/1167	100	1..1167	contig_4041	591..1757	bin.8	o__Bacteroidales (UID2657)	No high quality bin (CheckM: >90% completeness, <5% contamination)
Africa	S1-BDI-02	ant(6)-Ia	KF864551	100	867/867	100	1..867	contig_1419	6317..7183	bin.38	o__Bacteroidales (UID2654)	No high quality bin (CheckM: >90% completeness, <5% contamination)
Africa	S1-BDI-02	aph(3')-III	M26832	100	795/795	100	1..795	contig_1419	3809..4603	bin.38	o__Bacteroidales (UID2654)	No high quality bin (CheckM: >90% completeness, <5% contamination)
Africa	S1-KEN-02	aph(3')-III	M26832	100	795/795	100	1..795	contig_3116	1482..2276	bin.27	o__Bacteroidales (UID2654)	No high quality bin (CheckM: >90% completeness, <5% contamination)
Africa	S1-RSA-01	blaACI-1	AJ007350	99.6416	279/855	32.6316	1..279	contig_6416	1..279	NA	NA	NA
Africa	S1-RSA-01	erm(F)	M17808	99.75	801/801	100	1..801	contig_300	6423..7223	NA	NA	NA
Africa	S1-RSA-01	erm(F)	M17808	99.75	801/801	100	1..801	contig_660	38687..39487	NA	NA	NA
Africa	S1-RSA-01	erm(F)	M17808	99.5	596/801	74.0325	207..801	contig_5299	1..594	NA	NA	NA
Africa	S1-KEN-02	cfxA3	AF472622	100	966/966	100	1..966	contig_1239	204451..205416	bin.27	o__Bacteroidales (UID2654)	No high quality bin (CheckM: >90% completeness, <5% contamination)
Africa	S1-KEN-02	cfr(C)	KX686749	99.82	1086/1140	95.2632	1..1086	contig_3116	347..1432	bin.27	o__Bacteroidales (UID2654)	No high quality bin (CheckM: >90% completeness, <5% contamination)
Africa	S1-RSA-01	tet(W)	FN396364	99.11	1920/1920	100	1..1920	contig_65	1436..3355	NA	NA	NA
Africa	S1-NGR-02	tet(X)	M37699	99.83	1167/1167	100	1..1167	contig_1084	7042..8208	bin.20	o__Bacteroidales (UID2654)	No high quality bin (CheckM: >90% completeness, <5% contamination)
Africa	S1-RSA-01	tet(W)	FN396364	98.99	1592/1920	82.9167	1..1592	contig_54	1..1592	NA	NA	NA
Africa	S1-RSA-01	tet(W)	FN396364	98.42	1896/1920	98.75	1..1896	contig_628	31655..33550	NA	NA	NA
Africa	S1-RSA-01	tetB(P)	NC_010937	98.52	1959/1959	100	1..1959	contig_1133	726..2684	NA	NA	NA
Africa	S1-RSA-01	tetA(P)	AB054980	90.97	775/1263	61.2035	490..1263	contig_1133	2668..3441	NA	NA	NA
Africa	S1-IVC-01	erm(F)	M17808	100	711/801	88.764	1..711	contig_23	238476..239186	bin.22	o__Bacteroidales (UID2621)	No high quality bin (CheckM: >90% completeness, <5% contamination)
Africa	S1-IVC-01	erm(F)	M17808	100	801/801	100	1..801	contig_3457	43185..43985	bin.22	o__Bacteroidales (UID2621)	No high quality bin (CheckM: >90% completeness, <5% contamination)
Africa	S1-RSA-01	lnu(C)	AY928180	99.19	495/495	100	1..495	contig_944	1013012..1013506	bin.55	k__Bacteria (UID2982)	d__Bacteria;p__Verrucomicrobiota;c__Verrucomicrobiia;o__Verrucomicrobiales;f__Akkermansiaceae;g__Akkermansia;s__Akkermansia muciniphila
Africa	S1-RSA-01	lnu(C)	AY928180	99.19	495/495	100	1..495	contig_944	334004..334498	bin.55	k__Bacteria (UID2982)	d__Bacteria;p__Verrucomicrobiota;c__Verrucomicrobiia;o__Verrucomicrobiales;f__Akkermansiaceae;g__Akkermansia;s__Akkermansia muciniphila
Africa	S1-KEN-08	tet(M)	X90939	97.97	1920/1920	100	1..1920	contig_307	21385..23304	bin.20	k__Bacteria (UID2372)	d__Bacteria;p__Bacillota;c__Bacilli;o__Erysipelotrichales;f__Coprobacillaceae;g__Catenibacterium;s__Catenibacterium mitsuokai_A
Africa	S1-KEN-08	tet(M)	X90939	97.97	1920/1920	100	1..1920	contig_300	797763..799682	bin.20	k__Bacteria (UID2372)	d__Bacteria;p__Bacillota;c__Bacilli;o__Erysipelotrichales;f__Coprobacillaceae;g__Catenibacterium;s__Catenibacterium mitsuokai_A
Africa	S1-ETH-02	tet(M)	X75073	98.96	1920/1920	100	1..1920	contig_236	25047..26966	bin.49	k__Bacteria (UID2372)	No high quality bin (CheckM: >90% completeness, <5% contamination)
Africa	S1-KEN-04	tet(M)	AM990992	99.95	1920/1920	100	1..1920	contig_380	6838..8757	bin.13	k__Bacteria (UID2372)	No high quality bin (CheckM: >90% completeness, <5% contamination)
Africa	S1-RSA-01	tet(Q)	L33696	97.72	1926/1926	99.8962	1..1926	contig_306	4..1927	NA	NA	NA
Africa	S1-RSA-01	tet(M)	U58985	98.7	1920/1920	100	1..1920	contig_644	47624..49543	bin.40	k__Bacteria (UID2372)	d__Bacteria;p__Bacillota;c__Bacilli;o__Erysipelotrichales;f__Erysipelotrichaceae;g__Holdemanella;s__Holdemanella sp900556915
Africa	S1-IVC-01	tet(M)	X75073	99.69	1920/1920	100	1..1920	contig_1871	75134..77053	bin.16	k__Bacteria (UID2372)	No high quality bin (CheckM: >90% completeness, <5% contamination)
Africa	S1-RSA-01	tet(O)	Y07780	99.22	1920/1920	100	1..1920	contig_102	24255..26174	NA	NA	NA
Africa	S1-RSA-01	tet(40)	AM419751	99.59	1221/1221	100	1..1221	contig_102	22984..24204	NA	NA	NA
Africa	S1-IVC-02	erm(B)	U18931	100	738/738	100	1..738	contig_434	19623..20360	bin.13	k__Bacteria (UID2372)	d__Bacteria;p__Bacillota;c__Bacilli;o__Erysipelotrichales;f__Coprobacillaceae;g__Catenibacterium;s__Catenibacterium mitsuokai
Africa	S1-BUR-01	aph(6)-Id	M28829	100	837/837	100	1..837	contig_1949	2990..3826	NA	NA	NA
Africa	S1-BUR-01	aph(3'')-Ib	AF321551	100	529/804	65.796	1..529	contig_1949	4669..5197	NA	NA	NA
Africa	S1-BUR-01	aph(3'')-Ib	AF321551	99.2958	284/804	35.0746	521..804	contig_1949	3826..4107	NA	NA	NA
Africa	S1-BUR-01	ant(6)-Ia	KF864551	99.88	867/867	100	1..867	contig_5853	6581..7447	NA	NA	NA
Africa	S1-BUR-01	erm(B)	U86375	99.05	738/738	99.729	1..738	contig_2764	290..1025	NA	NA	NA
Africa	S1-BUR-01	lsa(E)	JX560992	98.64	1032/1485	69.4949	454..1485	contig_3129	1..1032	NA	NA	NA
Africa	S1-BUR-01	lnu(B)	JQ861959	99.38	804/804	100	1..804	contig_3129	1086..1889	NA	NA	NA
Africa	S1-BUR-01	cat	M35190	96.96	624/624	100	1..624	contig_1076	76..699	NA	NA	NA
Africa	S1-BUR-01	sul2	AY034138	100	816/816	100	1..816	contig_1949	5258..6073	NA	NA	NA
Africa	S1-BUR-01	tet(O)	M18896	99.74	1920/1920	100	1..1920	contig_5707	21705..23624	NA	NA	NA
Africa	S1-BUR-01	tet(Q)	X58717	100	1926/1926	100	1..1926	contig_3007	6639..8564	NA	NA	NA
Africa	S1-BUR-01	tet(O/32/O)	NG_048124	94.38	1923/1920	99.8438	1..1920	contig_1074	10339..12258	NA	NA	NA
Africa	S1-BUR-01	tet(O/32/O)	AJ295238	94.38	1923/1920	99.8438	1..1920	contig_1074	10339..12258	NA	NA	NA
Africa	S1-BUR-01	tet(40)	AM419751	99.75	1221/1221	100	1..1221	contig_1074	9058..10278	NA	NA	NA
Africa	S1-BUR-01	tet(O)	M20925	99.7	1693/1920	88.1771	228..1920	contig_927	673..2365	NA	NA	NA
Africa	S1-RSA-01	tet(44)	NZ_ABDU01000081	97.92	1923/1923	100	1..1923	contig_4406	27387..29309	bin.44	k__Bacteria (UID2329)	No high quality bin (CheckM: >90% completeness, <5% contamination)
Africa	S1-ETH-06	tet(O)	M18896	99.64	1920/1920	100	1..1920	contig_1274	16543..18462	bin.3	k__Bacteria (UID203)	No high quality bin (CheckM: >90% completeness, <5% contamination)
Africa	S1-KEN-02	erm(B)	U18931	100	738/738	100	1..738	contig_561	29706..30443	bin.18	k__Bacteria (UID203)	No high quality bin (CheckM: >90% completeness, <5% contamination)
Africa	S1-BUR-01	tet(Q)	L33696	90.45	1926/1926	100	1..1926	contig_3009	4036..5961	NA	NA	NA
Africa	S1-BUR-01	tet(W)	AJ427422	98.91	1920/1920	100	1..1920	contig_2221	13129..15048	NA	NA	NA
Africa	S1-BUR-01	dfrA14	AF393510	100	474/474	100	1..474	contig_1949	4176..4649	NA	NA	NA
Europe	S1-ZIM-03	erm(B)	U18931	100	738/738	100	1..738	contig_755	3701..4438	bin.41	o__Clostridiales (UID1212)	No high quality bin (CheckM: >90% completeness, <5% contamination)
Europe	S1-GER-04	mef(A)	AF227520	94.99	1218/1218	100	1..1218	contig_5900	20418..21635	NA	NA	NA
Europe	S1-GER-04	erm(B)	U18931	100	738/738	100	1..738	contig_5753	9859..10596	NA	NA	NA
Europe	S1-GER-04	lnu(C)	AY928180	99.19	495/495	100	1..495	contig_6000	16229..16723	NA	NA	NA
Europe	S1-GER-04	erm(B)	X72021	99.86	738/738	100	1..738	contig_157	2194..2931	NA	NA	NA
Europe	S1-GER-04	erm(B)	X72021	99.86	738/738	100	1..738	contig_154	3245..3982	NA	NA	NA
Europe	S1-GER-04	erm(B)	JN899585	99.86	738/738	100	1..738	contig_154	3245..3982	NA	NA	NA
Europe	S1-GER-04	catS	X74948	98.7	537/537	100	1..537	contig_358	1896..2432	NA	NA	NA
Europe	S1-GER-04	tet(M)	AM990992	99.53	1918/1920	99.7917	1..1918	contig_3069	14078..15993	NA	NA	NA
Europe	S1-GER-04	tet(Q)	L33696	99.84	1926/1926	100	1..1926	contig_5871	4041..5966	NA	NA	NA
Europe	S1-GER-04	tet(Q)	L33696	99.84	1926/1926	100	1..1926	contig_5871	12440..14365	NA	NA	NA
Europe	S1-GER-04	tet(O)	M20925	99.64	1920/1920	100	1..1920	contig_210	54225..56144	NA	NA	NA
Europe	S1-GER-04	tet(O)	M18896	99.64	1920/1920	100	1..1920	contig_210	54225..56144	NA	NA	NA
Europe	S1-GER-04	tet(W)	AJ427422	98.85	1920/1920	100	1..1920	contig_272	636..2555	NA	NA	NA
Europe	S1-GER-04	tet(W)	DQ060146	98.85	1920/1920	100	1..1920	contig_272	636..2555	NA	NA	NA
Europe	S1-AUT-01	ant(6)-Ia	KF864551	100	867/867	100	1..867	contig_2814	134764..135630	bin.67	o__Clostridiales (UID1226)	d__Bacteria;p__Bacillota;c__Clostridia;o__Lachnospirales;f__Lachnospiraceae;g__Anthropogastromicrobium;s__Anthropogastromicrobium aceti
Europe	S1-GER-04	tet(40)	AM419751	99.84	1216/1221	99.5905	6..1221	contig_3707	1..1216	NA	NA	NA
Europe	S1-GER-04	tet(O)	Y07780	99.27	1920/1920	100	1..1920	contig_198	8886..10805	NA	NA	NA
Europe	S1-GER-04	tet(O/32/O)	AIOQ01000025	99.69	1920/1920	100	1..1920	contig_196	21318..23237	NA	NA	NA
Europe	S1-GER-04	tet(O/32/O)	AIOQ01000025	99.74	1920/1920	100	1..1920	contig_152	4393..6312	NA	NA	NA
Africa	S1-NGR-01	lnu(P)	FJ589781	99	501/501	99.8004	1..501	contig_1127	8367..8866	NA	NA	NA
Africa	S1-NGR-01	erm(B)	U18931	100	738/738	100	1..738	contig_6101	11188..11925	NA	NA	NA
Africa	S1-NGR-01	msr(D)	AF274302	97.54	1464/1464	100	1..1464	contig_6103	1353..2816	NA	NA	NA
Africa	S1-NGR-01	mef(A)	AF227520	94.24	1215/1218	99.7537	1..1215	contig_6103	13..1227	NA	NA	NA
Africa	S1-NGR-01	erm(G)	M15332	99.32	735/735	100	1..735	contig_6103	3588..4322	NA	NA	NA
Africa	S1-NGR-01	cat	M35190	91.3	483/624	75	156..624	contig_6416	3371..3852	NA	NA	NA
Africa	S1-ETH-05	tet(O)	M20925	99.69	1920/1920	100	1..1920	contig_47	16302..18221	bin.36	k__Bacteria (UID203)	No high quality bin (CheckM: >90% completeness, <5% contamination)
Africa	S1-ETH-05	tet(O)	M18896	99.69	1920/1920	100	1..1920	contig_47	16302..18221	bin.36	k__Bacteria (UID203)	No high quality bin (CheckM: >90% completeness, <5% contamination)
Africa	S1-NGR-01	tet(Q)	L33696	99.27	1926/1926	100	1..1926	contig_2134	31580..33505	NA	NA	NA
Africa	S1-NGR-01	tet(40)	AM419751	100	1055/1221	86.4046	167..1221	contig_1384	1..1055	NA	NA	NA
Africa	S1-NGR-01	tet(O)	M20925	99.64	1920/1920	100	1..1920	contig_1749	17768..19687	NA	NA	NA
Africa	S1-NGR-01	tet(X)	M37699	99.91	1167/1167	100	1..1167	contig_1881	591..1757	NA	NA	NA
Africa	S1-TAN-01	msr(D)	AF274302	99.86	1464/1464	100	1..1464	contig_5423	10271..11734	bin.20	g__Streptococcus (UID684)	No high quality bin (CheckM: >90% completeness, <5% contamination)
Africa	S1-TAN-01	mef(A)	U83667	100	1218/1218	100	1..1218	contig_5423	8934..10151	bin.20	g__Streptococcus (UID684)	No high quality bin (CheckM: >90% completeness, <5% contamination)
Europe	S1-SRB-01	aadA1	JQ480156	99.87	790/789	100	1..789	contig_6762	3097..3886	NA	NA	NA
Europe	S1-SRB-01	aph(2'')-Ib	AF337947	98.48	657/900	72.3333	1..655	contig_1638	1..653	NA	NA	NA
Europe	S1-SRB-01	aph(2'')-Ib	AF207840	98.48	657/900	72.3333	1..655	contig_1638	1..653	NA	NA	NA
Europe	S1-SRB-01	ant(6)-Ia	KF864551	100	867/867	100	1..867	contig_3226	1673..2539	NA	NA	NA
Europe	S1-AUT-01	msr(D)	AF227520	92.21	1451/1464	99.0437	1..1451	contig_334	10168..11617	bin.100	o__Clostridiales (UID1226)	d__Bacteria;p__Bacillota;c__Clostridia;o__Lachnospirales;f__Lachnospiraceae;g__Fusicatenibacter;s__Fusicatenibacter saccharivorans
Europe	S1-AUT-01	mef(A)	AF227520	95.48	1218/1218	100	1..1218	contig_334	11738..12955	bin.100	o__Clostridiales (UID1226)	d__Bacteria;p__Bacillota;c__Clostridia;o__Lachnospirales;f__Lachnospiraceae;g__Fusicatenibacter;s__Fusicatenibacter saccharivorans
Europe	S1-KOS-02	tet(O)	M18896	99.79	1920/1920	100	1..1920	contig_5	641031..642950	bin.28	o__Clostridiales (UID1226)	d__Bacteria;p__Bacillota;c__Clostridia;o__Lachnospirales;f__Lachnospiraceae;g__Blautia_A;s__Blautia_A wexlerae
Europe	S1-NED-01	ant(6)-Ia	KF864551	99.77	867/867	100	1..867	contig_619	41205..42071	bin.15	o__Clostridiales (UID1226)	d__Bacteria;p__Bacillota;c__Clostridia;o__Lachnospirales;f__Lachnospiraceae;g__Fusicatenibacter;s__Fusicatenibacter saccharivorans
Europe	S1-NED-01	lnu(C)	AY928180	94.75	495/495	100	1..495	contig_4230	1836..2330	bin.15	o__Clostridiales (UID1226)	d__Bacteria;p__Bacillota;c__Clostridia;o__Lachnospirales;f__Lachnospiraceae;g__Fusicatenibacter;s__Fusicatenibacter saccharivorans
Europe	S1-NED-01	tet(32)	EF626943	99.9	1920/1920	99.9479	1..1920	contig_1158	163533..165451	bin.15	o__Clostridiales (UID1226)	d__Bacteria;p__Bacillota;c__Clostridia;o__Lachnospirales;f__Lachnospiraceae;g__Fusicatenibacter;s__Fusicatenibacter saccharivorans
Europe	S1-SRB-01	blaTEM-1D	AF188200	100	861/861	100	1..861	contig_9013	62678..63538	NA	NA	NA
Europe	S1-SRB-01	erm(G)	M15332	99.73	735/735	100	1..735	contig_2154	31372..32106	NA	NA	NA
Europe	S1-KOS-03	ant(6)-Ia	KF864551	100	867/867	100	1..867	contig_120	35452..36318	bin.82	o__Clostridiales (UID1226)	No high quality bin (CheckM: >90% completeness, <5% contamination)
Europe	S1-SRB-01	erm(B)	U18931	100	738/738	100	1..738	contig_18	220158..220895	bin.37	o__Clostridiales (UID1226)	No high quality bin (CheckM: >90% completeness, <5% contamination)
Europe	S1-SRB-01	erm(B)	X72021	100	738/738	100	1..738	contig_2692	287..1024	NA	NA	NA
Europe	S1-SRB-01	erm(Q)	L22689	99.87	775/774	100	1..774	contig_2231	29904..30678	NA	NA	NA
Europe	S1-SRB-01	erm(F)	M17808	99.5	801/801	100	1..801	contig_1612	22496..23296	NA	NA	NA
Europe	S1-SRB-01	cat	M35190	96.96	624/624	100	1..624	contig_8983	3661..4284	NA	NA	NA
Europe	S1-SRB-01	catP	U15027	100	624/624	100	1..624	contig_6393	991..1614	NA	NA	NA
Europe	S1-SRB-01	tet(40)	AM419751	99.8	976/1221	79.9345	246..1221	contig_2024	1..976	NA	NA	NA
Europe	S1-SRB-01	tet(40)	FJ158002	99.8	976/1221	79.9345	246..1221	contig_2024	1..976	NA	NA	NA
Europe	S1-SRB-01	tet(O)	M20925	99.74	1920/1920	100	1..1920	contig_1768	800..2719	NA	NA	NA
Europe	S1-SRB-01	tet(W)	AJ427422	99.95	1901/1920	99.0104	1..1901	contig_292	1..1901	NA	NA	NA
Europe	S1-SRB-01	tet(Q)	L33696	99.84	1926/1926	100	1..1926	contig_1616	5144..7069	NA	NA	NA
Europe	S1-SRB-01	tet(W)	FN396364	98.38	1914/1920	99.5833	1..1913	contig_290	4088..6000	NA	NA	NA
Europe	S1-SRB-01	tet(W)	AJ427422	98.95	1901/1920	99.0104	1..1901	contig_286	1..1901	NA	NA	NA
Europe	S1-SRB-01	tetB(P)	NC_010937	98.52	1959/1959	100	1..1959	contig_1975	59571..61529	NA	NA	NA
Europe	S1-SRB-01	tetA(P)	AB054980	92.09	1264/1263	99.9208	1..1263	contig_1975	61513..62775	NA	NA	NA
Europe	S1-SRB-01	tet(O)	Y07780	98.7	1920/1920	100	1..1920	contig_2019	8836..10755	NA	NA	NA
Europe	S1-SRB-01	tet(O)	M20925	98.7	1920/1920	100	1..1920	contig_2019	8836..10755	NA	NA	NA
Europe	S1-SRB-01	tet(Q)	L33696	90.5	1926/1926	99.9481	1..1926	contig_1612	20284..22208	NA	NA	NA
Europe	S1-SRB-01	tet(W)	AJ427422	100	1920/1920	100	1..1920	contig_291	4376..6295	NA	NA	NA
Europe	S1-SRB-01	dfrA1	X00926	100	474/474	100	1..474	contig_6762	1947..2420	NA	NA	NA
Africa	S1-KEN-10	ant(6)-Ia	KF864551	100	839/867	96.7705	1..839	contig_1327	2228..3066	NA	NA	NA
Africa	S1-KEN-10	cfxA6	GQ342996	99.5	992/996	99.498	6..996	contig_792	9084..10075	NA	NA	NA
Africa	S1-KEN-10	erm(F)	M17808	95.23	797/801	99.5006	1..797	contig_2386	3074..3870	NA	NA	NA
Africa	S1-KEN-10	tet(W)	AJ427422	99.38	1920/1920	100	1..1920	contig_1105	20189..22108	NA	NA	NA
Africa	S1-KEN-10	tet(40)	FJ158002	99.75	1223/1221	100	1..1221	contig_1105	18626..19848	NA	NA	NA
Africa	S1-KEN-10	tet(Q)	Z21523	99.12	1700/1926	88.2658	227..1926	contig_2386	1..1700	NA	NA	NA
Africa	S1-TAN-01	cfxA6	GQ342996	99.7	996/996	100	1..996	contig_879	233363..234358	bin.8	g__Prevotella (UID2724)	No high quality bin (CheckM: >90% completeness, <5% contamination)
Africa	S1-KEN-02	cfxA6	GQ342996	99.7	996/996	100	1..996	contig_1638	182330..183325	bin.38	g__Prevotella (UID2724)	d__Bacteria;p__Bacteroidota;c__Bacteroidia;o__Bacteroidales;f__Bacteroidaceae;g__Prevotella;s__Prevotella sp015074785
Africa	S1-KEN-10	tet(O)	Y07780	99.74	1920/1920	100	1..1920	contig_349	60066..61985	NA	NA	NA
Africa	S1-KEN-10	tet(Q)	L33696	99.33	1926/1926	100	1..1926	contig_623	1064..2989	NA	NA	NA
Africa	S1-KEN-10	tet(M)	FR671418	97.81	1920/1920	100	1..1920	contig_2317	2906..4825	NA	NA	NA
Africa	S1-KEN-10	tet(Q)	L33696	99.43	1766/1926	91.5888	1..1765	contig_5804	21902..23666	NA	NA	NA
Africa	S1-SEN-01	ant(6)-Ia	KF864551	99.77	867/867	100	1..867	contig_2070	4188..5054	NA	NA	NA
Africa	S1-SEN-01	cfxA5	AY769934	99.9	966/966	100	1..966	contig_6494	33174..34139	NA	NA	NA
Africa	S1-SEN-01	cfxA4	AY769933	99.9	966/966	100	1..966	contig_6494	33174..34139	NA	NA	NA
Africa	S1-SEN-01	cfxA3	AF472622	99.9	966/966	100	1..966	contig_6494	33174..34139	NA	NA	NA
Africa	S1-SEN-01	cfxA	U38243	99.9	966/966	100	1..966	contig_6494	33174..34139	NA	NA	NA
Africa	S1-SEN-01	erm(B)	U35228	99.56	456/738	61.5176	284..738	contig_3593	1..455	NA	NA	NA
Africa	S1-SEN-01	erm(B)	U18931	99.56	456/738	61.5176	284..738	contig_3593	1..455	NA	NA	NA
Africa	S1-SEN-01	erm(B)	U86375	99.56	456/738	61.5176	284..738	contig_3593	1..455	NA	NA	NA
Africa	S1-SEN-01	erm(B)	AF299292	99.56	456/738	61.5176	284..738	contig_3593	1..455	NA	NA	NA
Africa	S1-SEN-01	erm(B)	JN899585	99.56	456/738	61.5176	284..738	contig_3593	1..455	NA	NA	NA
Africa	S1-SEN-01	erm(F)	M17808	99.88	802/801	100	1..801	contig_8253	4290..5091	NA	NA	NA
Africa	S1-MOZ-01	nimA	X71444	99.25	533/531	100	1..531	contig_514	11..543	bin.7	g__Prevotella (UID2724)	No high quality bin (CheckM: >90% completeness, <5% contamination)
Africa	S1-SEN-01	qnrB19	EU432277	99.84	645/645	100	1..645	contig_2612	374..1018	NA	NA	NA
Africa	S1-SEN-01	tet(40)	AM419751	99.75	1218/1221	99.7543	4..1221	contig_8320	1..1218	NA	NA	NA
Africa	S1-SEN-01	tet(O)	Y07780	99.27	1920/1920	100	1..1920	contig_172	60921..62840	NA	NA	NA
Africa	S1-SEN-01	tet(W)	AJ427422	97.8	1912/1920	99.4792	1..1911	contig_20	17221..19131	NA	NA	NA
Africa	S1-KEN-13	cfxA6	GQ342996	99.6	996/996	100	1..996	contig_191	316964..317959	bin.46	g__Prevotella (UID2724)	No high quality bin (CheckM: >90% completeness, <5% contamination)
Africa	S1-SEN-01	tet(O)	M20925	99.69	1920/1920	100	1..1920	contig_660	4079..5998	NA	NA	NA
Africa	S1-SEN-01	tet(O)	Y07780	99.32	1920/1920	100	1..1920	contig_660	16567..18486	NA	NA	NA
Africa	S1-SEN-01	tet(W)	AJ427422	100	1515/1920	78.9062	1..1515	contig_22	1..1515	NA	NA	NA
Africa	S1-SEN-01	tet(W)	AJ427421	100	1515/1920	78.9062	1..1515	contig_22	1..1515	NA	NA	NA
Africa	S1-SEN-01	tet(O/32/O)	AIOQ01000025	99.69	1920/1920	100	1..1920	contig_2765	8794..10713	NA	NA	NA
Africa	S1-SEN-01	tet(X)	M37699	99.91	1167/1167	100	1..1167	contig_8253	2911..4077	NA	NA	NA
Africa	S1-SEN-01	tet(M)	U58985	98.28	1920/1920	100	1..1920	contig_1664	44508..46427	NA	NA	NA
Africa	S1-SEN-01	tet(W)	AJ427422	100	1920/1920	100	1..1920	contig_11	31611..33530	NA	NA	NA
Africa	S1-SEN-01	tet(32)	EF626943	99.79	1920/1920	100	1..1920	contig_23	33686..35605	NA	NA	NA
Africa	S1-SEN-01	tet(44)	NZ_ABDU01000081	97.77	1924/1923	99.948	1..1923	contig_7771	8371..10293	NA	NA	NA
Africa	S1-SEN-01	VanG2XY	FJ872410	100	1811/1811	100	1..1811	contig_5392	7026..8836	NA	NA	NA
Africa	S1-KEN-07	aph(3')-III	M26832	100	795/795	100	1..795	contig_4319	3259..4053	NA	NA	NA
Africa	S1-ETH-03	cfxA6	GQ342996	99.69	965/996	96.8876	32..996	contig_145	1..965	bin.29	g__Prevotella (UID2724)	No high quality bin (CheckM: >90% completeness, <5% contamination)
Africa	S1-RSA-01	cfxA6	GQ342996	98.66	897/996	89.6586	1..897	contig_299	51729..52621	bin.6	g__Prevotella (UID2724)	d__Bacteria;p__Bacteroidota;c__Bacteroidia;o__Bacteroidales;f__Bacteroidaceae;g__Prevotella;s__Prevotella copri_C
Africa	S1-KEN-07	ant(6)-Ia	KF864551	99.77	867/867	100	1..867	contig_1114	85875..86741	NA	NA	NA
Africa	S1-KEN-07	aac(6')-aph(2'')	M13771	100	1440/1440	100	1..1440	contig_408	4113..5552	NA	NA	NA
Africa	S1-RSA-01	tet(Q)	L33696	99.17	1926/1926	100	1..1926	contig_299	56555..58480	bin.6	g__Prevotella (UID2724)	d__Bacteria;p__Bacteroidota;c__Bacteroidia;o__Bacteroidales;f__Bacteroidaceae;g__Prevotella;s__Prevotella copri_C
Africa	S1-ETH-07	erm(B)	U18931	100	738/738	100	1..738	contig_632	179084..179821	bin.25	g__Bacteroides (UID2691)	No high quality bin (CheckM: >90% completeness, <5% contamination)
Africa	S1-KEN-07	msr(D)	AF227520	92.21	1451/1464	99.0437	1..1451	contig_2813	1869..3318	NA	NA	NA
Africa	S1-KEN-07	mef(A)	AF227520	95.48	1218/1218	100	1..1218	contig_2813	3439..4656	NA	NA	NA
Africa	S1-KEN-05	tet(O)	M18896	99.79	1920/1920	100	1..1920	contig_27	229629..231548	bin.26	f__Lachnospiraceae (UID1286)	No high quality bin (CheckM: >90% completeness, <5% contamination)
Africa	S1-KEN-07	lsa(E)	JX560992	99.71	1023/1485	68.8215	1..1023	contig_2976	4014..5035	NA	NA	NA
Africa	S1-KEN-04	tet(O/32/O)	AIOQ01000025	99.69	1920/1920	100	1..1920	contig_2928	24515..26434	bin.6	f__Lachnospiraceae (UID1286)	d__Bacteria;p__Bacillota;c__Clostridia;o__Lachnospirales;f__Lachnospiraceae;g__Agathobacter;s__Agathobacter rectalis
Africa	S1-KEN-07	tet(O)	M18896	99.69	1920/1920	100	1..1920	contig_269	9780..11699	NA	NA	NA
Africa	S1-KEN-07	tet(Q)	L33696	98.2	1838/1926	95.2233	1..1836	contig_1841	1..1836	NA	NA	NA
Africa	S1-KEN-07	tet(32)	EF626943	100	1920/1920	100	1..1920	contig_1384	10073..11992	NA	NA	NA
Africa	S1-KEN-07	tet(Q)	L33696	98.75	1913/1926	99.325	1..1913	contig_1840	22634..24546	NA	NA	NA
Africa	S1-RSA-01	ant(6)-Ia	KF864551	100	867/867	100	1..867	contig_33	180339..181205	bin.2	f__Lachnospiraceae (UID1286)	d__Bacteria;p__Bacillota;c__Clostridia;o__Lachnospirales;f__Lachnospiraceae;g__Agathobacter;s__Agathobacter rectalis
Africa	S1-KEN-07	tet(40)	FJ158002	99.39	822/1221	67.0762	142..963	contig_2078	644..1462	NA	NA	NA
Africa	S1-KEN-07	tet(40)	AM419751	99.84	1221/1221	100	1..1221	contig_277	160..1380	NA	NA	NA
Africa	S1-RSA-01	tet(O)	M20925	99.27	1920/1920	100	1..1920	contig_33	29262..31181	bin.2	f__Lachnospiraceae (UID1286)	d__Bacteria;p__Bacillota;c__Clostridia;o__Lachnospirales;f__Lachnospiraceae;g__Agathobacter;s__Agathobacter rectalis
Africa	S1-KEN-07	tet(M)	FR671418	97.76	1920/1920	100	1..1920	contig_1779	4197..6116	NA	NA	NA
Africa	S1-KEN-07	tet(Q)	L33696	99.84	1926/1926	100	1..1926	contig_1839	19036..20961	NA	NA	NA
Africa	S1-KEN-03	tet(40)	AM419751	99.53	1065/1221	87.2236	157..1221	contig_582	105815..106879	bin.11	f__Lachnospiraceae (UID1286)	No high quality bin (CheckM: >90% completeness, <5% contamination)
Africa	S1-KEN-03	aph(3')-III	M26832	100	795/795	100	1..795	contig_3737	11947..12741	NA	NA	NA
Africa	S1-KEN-03	aph(3')-III	M26832	100	795/795	100	1..795	contig_3737	6192..6986	NA	NA	NA
Africa	S1-KEN-03	aph(3')-III	M26832	96.98	796/795	97.9874	1..795	contig_3737	458..1237	NA	NA	NA
Africa	S1-KEN-03	aph(6)-Id	M28829	100	837/837	100	1..837	contig_1046	4120..4956	NA	NA	NA
Africa	S1-KEN-03	aph(3'')-Ib	AF321551	100	804/804	100	1..804	contig_1046	3317..4120	NA	NA	NA
Africa	S1-EGY-01	aph(3')-III	M26832	100	795/795	100	1..795	contig_4114	7368..8162	bin.56	f__Lachnospiraceae (UID1286)	No high quality bin (CheckM: >90% completeness, <5% contamination)
Africa	S1-KEN-03	aac(6')-aph(2'')	M13771	100	1440/1440	100	1..1440	contig_103	6153..7592	NA	NA	NA
Africa	S1-KEN-03	ant(6)-Ia	AF330699	99.12	913/909	99.89	1..909	contig_385	5264..6175	NA	NA	NA
Africa	S1-KEN-03	aph(3')-III	M26832	99.62	796/795	99.7484	1..795	contig_385	3846..4639	NA	NA	NA
Africa	S1-IVC-02	tet(O)	M20925	99.27	1920/1920	100	1..1920	contig_180	6443..8362	bin.27	f__Lachnospiraceae (UID1286)	No high quality bin (CheckM: >90% completeness, <5% contamination)
Africa	S1-IVC-02	tet(O)	M18896	99.27	1920/1920	100	1..1920	contig_180	6443..8362	bin.27	f__Lachnospiraceae (UID1286)	No high quality bin (CheckM: >90% completeness, <5% contamination)
Africa	S1-KEN-03	erm(B)	AF299292	99.86	738/738	100	1..738	contig_386	992..1729	NA	NA	NA
Africa	S1-KEN-03	erm(B)	U86375	100	738/738	100	1..738	contig_103	10474..11211	NA	NA	NA
Africa	S1-KEN-03	erm(B)	X72021	99.86	738/738	100	1..738	contig_387	3973..4710	NA	NA	NA
Africa	S1-KEN-03	sul2	AY034138	100	816/816	100	1..816	contig_3706	921..1736	NA	NA	NA
Africa	S1-KEN-03	sul2	AY034138	100	816/816	100	1..816	contig_1046	2441..3256	NA	NA	NA
Africa	S1-KEN-03	tet(40)	AM419751	99.1	1221/1221	99.3448	1..1221	contig_754	548..1760	NA	NA	NA
Africa	S1-KEN-03	tet(Q)	L33696	99.84	1926/1926	100	1..1926	contig_1046	6452..8377	NA	NA	NA
Africa	S1-KEN-03	tet(Q)	X58717	100	1926/1926	100	1..1926	contig_961	5149..7074	NA	NA	NA
Africa	S1-IVC-02	tet(40)	AM419751	99.84	1221/1221	100	1..1221	contig_180	5171..6391	bin.27	f__Lachnospiraceae (UID1286)	No high quality bin (CheckM: >90% completeness, <5% contamination)
Africa	S1-KEN-03	tetB(P)	NC_010937	98.52	1959/1959	100	1..1959	contig_1592	7036..8994	NA	NA	NA
Africa	S1-KEN-03	tetA(P)	AB054980	91.93	1264/1263	99.8416	1..1263	contig_1592	8978..10239	NA	NA	NA
Africa	S1-ZIM-02	tet(O/32/O)	AIOQ01000025	99.74	1920/1920	100	1..1920	contig_399	39..1958	bin.63	f__Lachnospiraceae (UID1256)	No high quality bin (CheckM: >90% completeness, <5% contamination)
Africa	S1-BDI-02	lnu(C)	AY928180	94.95	495/495	100	1..495	contig_1968	7406..7900	bin.42	f__Lachnospiraceae (UID1256)	No high quality bin (CheckM: >90% completeness, <5% contamination)
Africa	S1-KEN-03	tet(W)	AJ427422	99.95	1920/1920	100	1..1920	contig_538	11715..13634	NA	NA	NA
Africa	S1-KEN-03	tet(W)	FN396364	98.75	1921/1920	100	1..1920	contig_755	91428..93348	NA	NA	NA
Africa	S1-KEN-03	tet(O)	Y07780	99.06	1920/1920	99.9479	1..1920	contig_758	72171..74089	NA	NA	NA
Africa	S1-KEN-03	tet(O)	M20925	99.06	1920/1920	99.9479	1..1920	contig_758	72171..74089	NA	NA	NA
Africa	S1-KEN-03	tet(40)	FJ158002	99.59	1221/1221	100	1..1221	contig_758	74230..75450	NA	NA	NA
Africa	S1-KEN-03	tet(O/32/O)	AIOQ01000025	99.38	1920/1920	100	1..1920	contig_759	36671..38590	NA	NA	NA
Africa	S1-KEN-03	tet(O/32/O)	NZ_AUJS01000017	90.94	1921/1920	99.0625	1..1911	contig_110	31362..33273	NA	NA	NA
Africa	S1-KEN-03	tet(40)	AM419751	99.43	1224/1221	100	1..1221	contig_114	10112..11335	NA	NA	NA
Africa	S1-TAN-03	erm(B)	JN899585	100	738/738	100	1..738	contig_1161	9620..10357	NA	NA	NA
Africa	S1-TAN-03	tet(Q)	L33696	98.7	1926/1926	100	1..1926	contig_40	3843..5768	NA	NA	NA
Africa	S1-TAN-03	tet(O)	Y07780	99.53	1920/1920	100	1..1920	contig_1102	885..2804	NA	NA	NA
Africa	S1-TAN-03	tet(O)	M20925	99.53	1920/1920	100	1..1920	contig_1102	885..2804	NA	NA	NA
Africa	S1-TAN-03	tet(40)	FJ158002	99.16	834/1221	68.3047	1..834	contig_1102	1..834	NA	NA	NA
Europe	S1-CAM-05	tet(O)	M18896	99.74	1920/1920	100	1..1920	contig_42	142956..144875	bin.11	o__Clostridiales (UID1226)	No high quality bin (CheckM: >90% completeness, <5% contamination)
Europe	S1-CAM-05	aph(3')-III	M26832	100	795/795	100	1..795	contig_241	5045..5839	NA	NA	NA
Europe	S1-CAM-05	ant(6)-Ia	KF864551	100	867/867	100	1..867	contig_586	170761..171627	NA	NA	NA
Europe	S1-CAM-05	erm(F)	M17808	99.38	802/801	100	1..801	contig_1253	160..961	NA	NA	NA
Europe	S1-CAM-05	erm(F)	M17808	99.5	801/801	100	1..801	contig_578	10761..11561	NA	NA	NA
Europe	S1-CHI-01	tet(M)	U58985	98.18	1920/1920	99.9479	1..1920	contig_1402	70371..72289	bin.5	o__Lactobacillales (UID374)	No high quality bin (CheckM: >90% completeness, <5% contamination)
Europe	S1-CAM-05	mef(A)	AF227520	94.91	1218/1218	100	1..1218	contig_231	64825..66042	NA	NA	NA
Europe	S1-CAM-05	erm(B)	X72021	100	738/738	100	1..738	contig_1779	1132..1869	NA	NA	NA
Europe	S1-CAM-05	nimE	AM042593	98.939	377/513	73.4893	137..513	contig_1182	6804..7180	NA	NA	NA
Europe	S1-CAM-05	nimE	AM042593	100	133/513	25.9259	1..133	contig_1182	1..133	NA	NA	NA
Europe	S1-CAM-05	cat	M35190	96.96	624/624	100	1..624	contig_554	344..967	NA	NA	NA
Europe	S1-ESP-03	lsa(A)	AY225127	99.06	1497/1497	100	1..1497	contig_1903	8522..10018	bin.13	o__Lactobacillales (UID544)	No high quality bin (CheckM: >90% completeness, <5% contamination)
Europe	S1-THA-03	aac(6')-Ii	L12710	98.36	549/549	100	1..549	contig_1021	82002..82550	bin.47	o__Lactobacillales (UID544)	d__Bacteria;p__Bacillota;c__Bacilli;o__Lactobacillales;f__Enterococcaceae;g__Enterococcus_B;s__Enterococcus_B lactis
Europe	S1-CAM-05	tet(32)	EF626943	100	1920/1920	100	1..1920	contig_164	288..2207	NA	NA	NA
Europe	S1-CAM-05	tet(Q)	L33696	98.23	1926/1926	100	1..1926	contig_586	160403..162328	NA	NA	NA
Europe	S1-CAM-05	tet(Q)	Z21523	100	1926/1926	100	1..1926	contig_231	51360..53285	NA	NA	NA
Europe	S1-CAM-05	tet(Q)	Z21523	98.59	1913/1926	99.325	1..1913	contig_587	22581..24493	NA	NA	NA
Europe	S1-THA-03	msr(C)	AF313494	97.23	1479/1479	100	1..1479	contig_2589	99686..101164	bin.47	o__Lactobacillales (UID544)	d__Bacteria;p__Bacillota;c__Bacilli;o__Lactobacillales;f__Enterococcaceae;g__Enterococcus_B;s__Enterococcus_B lactis
Europe	S1-KOR-01	aac(6')-Ii	L12710	98.54	549/549	100	1..549	contig_5213	16770..17318	bin.40	o__Lactobacillales (UID544)	d__Bacteria;p__Bacillota;c__Bacilli;o__Lactobacillales;f__Enterococcaceae;g__Enterococcus_B;s__Enterococcus_B lactis
Europe	S1-CAM-05	tet(W)	AJ427422	100	1920/1920	100	1..1920	contig_99	4112..6031	NA	NA	NA
Europe	S1-CAM-05	tet(W)	FN396364	99.11	1920/1920	100	1..1920	contig_17	371491..373410	NA	NA	NA
Europe	S1-KOR-01	msr(C)	AF313494	97.23	1479/1479	100	1..1479	contig_715	2939..4417	bin.40	o__Lactobacillales (UID544)	d__Bacteria;p__Bacillota;c__Bacilli;o__Lactobacillales;f__Enterococcaceae;g__Enterococcus_B;s__Enterococcus_B lactis
Europe	S1-KOS-02	aac(6')-Ii	L12710	99.64	549/549	100	1..549	contig_3817	51177..51725	bin.13	o__Lactobacillales (UID544)	No high quality bin (CheckM: >90% completeness, <5% contamination)
Europe	S1-GBR-03	ant(6)-Ia	AF330699	100	909/909	100	1..909	contig_172	28398..29306	NA	NA	NA
Europe	S1-GBR-03	aph(3')-III	M26832	100	795/795	100	1..795	contig_172	29938..30732	NA	NA	NA
Europe	S1-GBR-03	aph(3')-III	M26832	100	795/795	100	1..795	contig_115	2742..3536	NA	NA	NA
Europe	S1-GBR-03	ant(6)-Ia	KF864551	96.55	637/867	73.3564	231..867	contig_2598	7603..8238	NA	NA	NA
Europe	S1-GBR-03	erm(B)	U86375	100	738/738	100	1..738	contig_172	25285..26022	NA	NA	NA
Europe	S1-GBR-03	erm(B)	X72021	100	738/738	100	1..738	contig_812	51959..52696	NA	NA	NA
Europe	S1-GBR-03	tet(W)	FN396364	99.06	1920/1920	100	1..1920	contig_95	9342..11261	NA	NA	NA
Europe	S1-GBR-03	tet(32)	EF626943	99.64	1671/1920	86.9271	228..1898	contig_5352	1..1669	NA	NA	NA
Europe	S1-KOS-02	msr(C)	AY004350	98.65	1479/1479	100	1..1479	contig_1115	334..1812	bin.13	o__Lactobacillales (UID544)	No high quality bin (CheckM: >90% completeness, <5% contamination)
Europe	S1-UKR-01	aac(6')-Ii	L12710	99.82	549/549	100	1..549	contig_6206	10800..11348	bin.55	o__Lactobacillales (UID544)	No high quality bin (CheckM: >90% completeness, <5% contamination)
Europe	S1-UKR-01	msr(C)	AY004350	98.78	1479/1479	100	1..1479	contig_4866	24025..25503	bin.55	o__Lactobacillales (UID544)	No high quality bin (CheckM: >90% completeness, <5% contamination)
Europe	S1-GBR-03	tet(O/W)	AM889122	99.64	1683/1920	87.6042	238..1920	contig_154	5778..7459	NA	NA	NA
Europe	S1-GBR-03	tet(O/W)	AM889121	99.64	1683/1920	87.6042	238..1920	contig_154	5778..7459	NA	NA	NA
Europe	S1-GBR-03	tet(40)	FJ158002	99.31	867/1221	70.8436	1..865	contig_1520	1188..2054	NA	NA	NA
Europe	S1-GBR-03	tet(Q)	L33696	99.84	1926/1926	100	1..1926	contig_6405	3622..5547	NA	NA	NA
Europe	S1-GBR-03	tet(O)	M18896	99.58	1918/1920	99.6875	3..1920	contig_1521	7766..9679	NA	NA	NA
Europe	S1-GER-08	lnu(C)	AY928180	99.19	495/495	100	1..495	contig_624	139051..139545	bin.29	o__Selenomonadales (UID1024)	d__Bacteria;p__Bacillota;c__Negativicutes;o__Acidaminococcales;f__Acidaminococcaceae;g__Fusicatenibacter_A;s__Fusicatenibacter_A intestinipullorum
Africa	S1-KEN-09	ant(6)-Ia	KF421157	99.65	854/864	98.8426	1..854	contig_514	2804..3657	NA	NA	NA
Africa	S1-KEN-09	cfxA6	GQ342996	99.5	996/996	99.8996	1..996	contig_1860	16197..17191	NA	NA	NA
Africa	S1-KEN-09	cfxA5	AY769934	99.9	966/966	100	1..966	contig_306	70558..71523	NA	NA	NA
Africa	S1-KEN-09	erm(F)	M17808	99.5	801/801	100	1..801	contig_256	14703..15503	NA	NA	NA
Africa	S1-KEN-09	mef(A)	AF227520	95.16	1218/1218	100	1..1218	contig_83	2480..3697	NA	NA	NA
Africa	S1-KEN-09	erm(F)	M62487	99.62	532/801	66.417	1..532	contig_83	1..532	NA	NA	NA
Africa	S1-KEN-09	erm(B)	U18931	100	738/738	100	1..738	contig_3760	9085..9822	NA	NA	NA
Africa	S1-BDI-02	tet(O)	M18896	99.79	1920/1920	100	1..1920	contig_22	1016005..1017924	bin.14	f__Lachnospiraceae (UID1256)	No high quality bin (CheckM: >90% completeness, <5% contamination)
Africa	S1-KEN-09	erm(F)	M17808	99.75	801/801	100	1..801	contig_781	10957..11757	NA	NA	NA
Africa	S1-KEN-09	mef(A)	AF227520	94.99	1217/1218	99.9179	2..1218	contig_84	54131..55347	NA	NA	NA
Africa	S1-KEN-09	erm(F)	M17808	98.88	803/801	99.8752	1..801	contig_258	4881..5682	NA	NA	NA
Africa	S1-KEN-09	nimE	AM042593	100	513/513	100	1..513	contig_3794	527..1039	NA	NA	NA
Africa	S1-KEN-09	sul2	FN995456	99.88	816/816	100	1..816	contig_2871	1609..2424	NA	NA	NA
Africa	S1-KEN-09	sul2	AY034138	99.88	816/816	100	1..816	contig_2871	1609..2424	NA	NA	NA
Africa	S1-KEN-09	tet(W)	AJ427422	98.65	1920/1920	100	1..1920	contig_245	255037..256956	NA	NA	NA
Africa	S1-KEN-09	tet(W)	DQ060146	98.65	1920/1920	100	1..1920	contig_245	255037..256956	NA	NA	NA
Africa	S1-KEN-09	tet(Q)	L33696	90.45	1926/1926	100	1..1926	contig_256	15790..17715	NA	NA	NA
Africa	S1-KEN-09	tet(32)	EF626943	100	1920/1920	100	1..1920	contig_488	713..2632	NA	NA	NA
Africa	S1-SUD-02	tet(O/32/O)	AIOQ01000025	99.95	1920/1920	100	1..1920	contig_55	61633..63552	bin.40	f__Lachnospiraceae (UID1256)	No high quality bin (CheckM: >90% completeness, <5% contamination)
Africa	S1-SUD-02	tet(O)	Y07780	99.69	1920/1920	100	1..1920	contig_312	3..1922	bin.40	f__Lachnospiraceae (UID1256)	No high quality bin (CheckM: >90% completeness, <5% contamination)
Africa	S1-SUD-02	tet(O/32/O)	AIOQ01000025	99.69	1920/1920	100	1..1920	contig_417	26744..28663	bin.19	f__Lachnospiraceae (UID1256)	d__Bacteria;p__Bacillota;c__Clostridia;o__Lachnospirales;f__Lachnospiraceae;g__Mediterraneibacter;s__Mediterraneibacter faecis
Africa	S1-KEN-09	tet(Q)	L33696	99.84	1926/1926	100	1..1926	contig_255	11067..12992	NA	NA	NA
Africa	S1-KEN-09	tet(O)	M20925	99.43	1920/1920	100	1..1920	contig_485	6015..7934	NA	NA	NA
Africa	S1-KEN-09	tet(O)	M18896	99.43	1920/1920	100	1..1920	contig_485	6015..7934	NA	NA	NA
Africa	S1-KEN-09	tet(X)	GU014535	98.31	1125/1167	96.3153	44..1167	contig_293	1..1125	NA	NA	NA
Africa	S1-KEN-09	tet(40)	AM419751	99.84	1221/1221	100	1..1221	contig_864	90..1310	NA	NA	NA
Africa	S1-ETH-07	tet(40)	FJ158002	100	1221/1221	100	1..1221	contig_156	55099..56319	bin.10	f__Lachnospiraceae (UID1256)	No high quality bin (CheckM: >90% completeness, <5% contamination)
Africa	S1-IVC-01	aph(2'')-Ib	AF207840	100	900/900	100	1..900	contig_393	366623..367522	bin.25	f__Lachnospiraceae (UID1255)	d__Bacteria;p__Bacillota;c__Clostridia;o__Lachnospirales;f__Lachnospiraceae;g__Eisenbergiella;s__Eisenbergiella porci
Africa	S1-IVC-01	aph(6)-Id	M28829	99.88	837/837	100	1..837	contig_2330	2811..3647	NA	NA	NA
Africa	S1-IVC-01	aph(3'')-Ib	AF321551	99.88	804/804	100	1..804	contig_2330	2008..2811	NA	NA	NA
Africa	S1-IVC-01	aac(6')-Im	AF337947	99.63	537/537	100	1..537	contig_393	367566..368102	bin.25	f__Lachnospiraceae (UID1255)	d__Bacteria;p__Bacillota;c__Clostridia;o__Lachnospirales;f__Lachnospiraceae;g__Eisenbergiella;s__Eisenbergiella porci
Africa	S1-IVC-01	tet(W)	AJ427422	100	1920/1920	100	1..1920	contig_95	1292650..1294569	bin.25	f__Lachnospiraceae (UID1255)	d__Bacteria;p__Bacillota;c__Clostridia;o__Lachnospirales;f__Lachnospiraceae;g__Eisenbergiella;s__Eisenbergiella porci
Africa	S1-KEN-12	blaTEM-1B	AY458016	100	861/861	100	1..861	contig_2545	125156..126016	bin.79	f__Enterobacteriaceae (UID5162)	No high quality bin (CheckM: >90% completeness, <5% contamination)
Africa	S1-IVC-01	blaTEM-1B	AY458016	100	861/861	100	1..861	contig_2329	2765..3625	NA	NA	NA
Africa	S1-IVC-01	blaTEM-1B	AY458016	100	861/861	100	1..861	contig_2330	4998..5858	NA	NA	NA
Africa	S1-IVC-01	cfxA3	AF472622	100	966/966	100	1..966	contig_4	1587518..1588483	NA	NA	NA
Africa	S1-IVC-01	cfxA3	AF472622	100	966/966	100	1..966	contig_4	597182..598147	NA	NA	NA
Africa	S1-IVC-01	erm(G)	M15332	100	735/735	100	1..735	contig_829	7348..8082	NA	NA	NA
Africa	S1-KEN-12	tet(B)	AF326777	100	1206/1206	100	1..1206	contig_2545	127468..128673	bin.79	f__Enterobacteriaceae (UID5162)	No high quality bin (CheckM: >90% completeness, <5% contamination)
Africa	S1-IVC-01	mef(A)	AF227520	95.16	1218/1218	100	1..1218	contig_29	1540614..1541831	NA	NA	NA
Africa	S1-IVC-01	erm(F)	M62487	99.88	801/801	100	1..801	contig_29	1537864..1538664	NA	NA	NA
Africa	S1-IVC-01	mef(A)	AF227520	95.16	1218/1218	100	1..1218	contig_902	26083..27300	NA	NA	NA
Africa	S1-IVC-01	erm(F)	M62487	99.88	801/801	100	1..801	contig_902	29250..30050	NA	NA	NA
Africa	S1-IVC-01	msr(D)	AF227520	92.21	1451/1464	99.0437	1..1451	contig_903	243..1692	NA	NA	NA
Africa	S1-IVC-01	erm(F)	M17808	99.3758	801/801	100	1..801	contig_5	19508..20308	NA	NA	NA
Africa	S1-KEN-12	dfrA1	X00926	100	474/474	100	1..474	contig_2543	95348..95821	bin.79	f__Enterobacteriaceae (UID5162)	No high quality bin (CheckM: >90% completeness, <5% contamination)
Africa	S1-IVC-01	erm(B)	U18931	100	738/738	100	1..738	contig_3477	38339..39076	NA	NA	NA
Africa	S1-IVC-01	erm(G)	M15332	100	524/735	71.2925	1..524	contig_2622	4771..5294	NA	NA	NA
Africa	S1-KEN-07	aph(6)-Id	M28829	100	837/837	100	1..837	contig_2849	58571..59407	bin.18	f__Enterobacteriaceae (UID5124)	d__Bacteria;p__Pseudomonadota;c__Gammaproteobacteria;o__Enterobacterales;f__Enterobacteriaceae;g__Escherichia;s__Escherichia coli
Africa	S1-IVC-01	erm(F)	M17808	99.6689	604/801	75.4057	198..801	contig_7	13798..14401	NA	NA	NA
Africa	S1-IVC-01	erm(F)	M17808	99.5025	201/801	25.0936	1..201	contig_7	88935..89135	NA	NA	NA
Africa	S1-IVC-01	erm(F)	M17808	99.6255	801/801	100	1..801	contig_27	1198839..1199639	NA	NA	NA
Africa	S1-IVC-01	catA1	V00622	99.7	660/660	100	1..660	contig_1359	7..666	NA	NA	NA
Africa	S1-IVC-01	cfr(C)	CANB01000378	99.92	1251/1251	100	1..1251	contig_1855	3523..4773	NA	NA	NA
Africa	S1-IVC-01	qepA4	KX580704	100	1536/1536	100	1..1536	contig_1359	6925..8460	NA	NA	NA
Africa	S1-IVC-01	sul2	HQ840942	99.27	817/816	99.7549	1..816	contig_2330	1133..1947	NA	NA	NA
Africa	S1-IVC-01	sul2	AJ830714	95.27	825/816	99.6324	1..816	contig_3659	8674..9495	NA	NA	NA
Africa	S1-IVC-01	sul2	AY034138	99.75	816/816	100	1..816	contig_6	54511..55326	NA	NA	NA
Africa	S1-IVC-01	tet(O)	M18896	99.64	1920/1920	100	1..1920	contig_765	30448..32367	NA	NA	NA
Africa	S1-IVC-01	tet(40)	FJ158002	99.67	1221/1221	100	1..1221	contig_765	29158..30378	NA	NA	NA
Africa	S1-IVC-01	tet(W)	FN396364	99.01	1920/1920	100	1..1920	contig_718	4820..6739	NA	NA	NA
Africa	S1-IVC-01	tet(X)	GU014535	99.8221	1124/1167	96.3153	44..1167	contig_29	1531912..1533035	NA	NA	NA
Africa	S1-IVC-01	tet(X)	GU014535	96.7438	1167/1167	100	1..1167	contig_29	1536488..1537654	NA	NA	NA
Africa	S1-IVC-01	tet(X)	M37699	99.82	1124/1167	96.3153	44..1167	contig_29	1531912..1533035	NA	NA	NA
Africa	S1-IVC-01	tet(O)	Y07780	99.27	1920/1920	100	1..1920	contig_495	41824..43743	NA	NA	NA
Africa	S1-IVC-01	tet(40)	FJ158002	99.34	1221/1221	100	1..1221	contig_495	40463..41683	NA	NA	NA
Africa	S1-IVC-01	tet(O)	Y07780	100	1920/1920	100	1..1920	contig_365	5820..7739	NA	NA	NA
Africa	S1-KEN-07	aph(3'')-Ib	AF321551	100	804/804	100	1..804	contig_2849	59407..60210	bin.18	f__Enterobacteriaceae (UID5124)	d__Bacteria;p__Pseudomonadota;c__Gammaproteobacteria;o__Enterobacterales;f__Enterobacteriaceae;g__Escherichia;s__Escherichia coli
Africa	S1-IVC-01	tet(B)	AF326777	100	1206/1206	100	1..1206	contig_1357	30915..32120	NA	NA	NA
Africa	S1-IVC-01	tet(Q)	L33696	90.45	1926/1926	100	1..1926	contig_5	17296..19221	NA	NA	NA
Africa	S1-IVC-01	tet(Q)	X58717	100	1926/1926	100	1..1926	contig_4	1080590..1082515	NA	NA	NA
Africa	S1-KEN-07	blaCTX-M-15	AY044436	100	876/876	100	1..876	contig_320	33116..33991	bin.18	f__Enterobacteriaceae (UID5124)	d__Bacteria;p__Pseudomonadota;c__Gammaproteobacteria;o__Enterobacterales;f__Enterobacteriaceae;g__Escherichia;s__Escherichia coli
Africa	S1-IVC-01	tet(Q)	X58717	99.74	1926/1926	100	1..1926	contig_7	75089..77014	NA	NA	NA
Africa	S1-IVC-01	tet(40)	FJ158002	99.84	1214/1221	99.4267	8..1221	contig_774	1..1214	NA	NA	NA
Africa	S1-KEN-07	blaTEM-1B	AY458016	100	861/861	100	1..861	contig_2849	75945..76805	bin.18	f__Enterobacteriaceae (UID5124)	d__Bacteria;p__Pseudomonadota;c__Gammaproteobacteria;o__Enterobacterales;f__Enterobacteriaceae;g__Escherichia;s__Escherichia coli
Africa	S1-IVC-01	tet(O)	M18896	99.79	1920/1920	100	1..1920	contig_536	31967..33886	NA	NA	NA
Africa	S1-IVC-01	tet(32)	EU722333	99.48	1920/1920	100	1..1920	contig_221	12897..14816	NA	NA	NA
Africa	S1-IVC-01	tet(40)	FJ158002	100	1221/1221	100	1..1221	contig_221	11390..12610	NA	NA	NA
Africa	S1-KEN-07	mph(A)	D16251	100	906/906	100	1..906	contig_2849	73616..74521	bin.18	f__Enterobacteriaceae (UID5124)	d__Bacteria;p__Pseudomonadota;c__Gammaproteobacteria;o__Enterobacterales;f__Enterobacteriaceae;g__Escherichia;s__Escherichia coli
Africa	S1-KEN-07	sul2	HQ840942	100	816/816	100	1..816	contig_2849	60271..61086	bin.18	f__Enterobacteriaceae (UID5124)	d__Bacteria;p__Pseudomonadota;c__Gammaproteobacteria;o__Enterobacterales;f__Enterobacteriaceae;g__Escherichia;s__Escherichia coli
Europe	S1-GER-08	lnu(C)	AY928180	99.19	495/495	100	1..495	contig_3847	11072..11566	bin.29	o__Selenomonadales (UID1024)	d__Bacteria;p__Bacillota;c__Negativicutes;o__Acidaminococcales;f__Acidaminococcaceae;g__Fusicatenibacter_A;s__Fusicatenibacter_A intestinipullorum
Europe	S1-VEN-02	cfxA	U38243	99.77	878/966	90.8903	1..878	contig_837	18878..19755	NA	NA	NA
Europe	S1-VEN-02	erm(G)	M15332	99.32	735/735	100	1..735	contig_1890	597..1331	NA	NA	NA
Europe	S1-VEN-02	erm(G)	M15332	99.86	735/735	100	1..735	contig_1693	1610..2344	NA	NA	NA
Europe	S1-VEN-02	erm(B)	X72021	99.73	738/738	100	1..738	contig_2203	4609..5346	NA	NA	NA
Europe	S1-VEN-02	erm(F)	M17808	100	801/801	100	1..801	contig_1005	1969..2769	NA	NA	NA
Europe	S1-VEN-02	tet(W)	AJ427422	100	1920/1920	100	1..1920	contig_2182	5141..7060	NA	NA	NA
Europe	S1-VEN-02	tet(O)	M20925	99.74	1920/1920	100	1..1920	contig_148	21645..23564	NA	NA	NA
Europe	S1-VEN-02	tet(X)	M37699	99.57	1167/1167	99.9143	1..1167	contig_1005	591..1756	NA	NA	NA
Africa	S1-EGY-01	ant(6)-Ia	KF864551	100	867/867	100	1..867	contig_1947	657..1523	NA	NA	NA
Africa	S1-KEN-07	tet(B)	AF326777	100	1206/1206	100	1..1206	contig_2849	66263..67468	bin.18	f__Enterobacteriaceae (UID5124)	d__Bacteria;p__Pseudomonadota;c__Gammaproteobacteria;o__Enterobacterales;f__Enterobacteriaceae;g__Escherichia;s__Escherichia coli
Africa	S1-EGY-01	cfxA6	GQ342996	99.7	996/996	100	1..996	contig_3724	15472..16467	NA	NA	NA
Africa	S1-EGY-01	cfxA5	AY769934	99.9	966/966	100	1..966	contig_1162	2119..3084	NA	NA	NA
Africa	S1-EGY-01	cfxA4	AY769933	99.9	966/966	100	1..966	contig_1162	2119..3084	NA	NA	NA
Africa	S1-EGY-01	cfxA3	AF472622	99.9	966/966	100	1..966	contig_1162	2119..3084	NA	NA	NA
Africa	S1-EGY-01	cfxA	U38243	99.9	966/966	100	1..966	contig_1162	2119..3084	NA	NA	NA
Africa	S1-EGY-01	erm(F)	M17808	99.13	801/801	99.6255	1..801	contig_7412	3281..4078	NA	NA	NA
Africa	S1-KEN-07	dfrA17	FJ460238	100	474/474	100	1..474	contig_2849	69041..69514	bin.18	f__Enterobacteriaceae (UID5124)	d__Bacteria;p__Pseudomonadota;c__Gammaproteobacteria;o__Enterobacterales;f__Enterobacteriaceae;g__Escherichia;s__Escherichia coli
Africa	S1-EGY-01	erm(X)	U21300	99.48	764/762	100	1..762	contig_3840	2209..2972	NA	NA	NA
Africa	S1-EGY-01	erm(X)	X51472	99.48	764/762	100	1..762	contig_3840	2209..2972	NA	NA	NA
Africa	S1-EGY-01	erm(G)	M15332	100	735/735	100	1..735	contig_1378	5748..6482	NA	NA	NA
Africa	S1-EGY-01	catP	U15027	100	624/624	100	1..624	contig_4472	2680..3303	NA	NA	NA
Africa	S1-EGY-01	catS	X74948	99.07	537/537	100	1..537	contig_438	1337..1873	NA	NA	NA
Africa	S1-BDI-02	erm(X)	U21300	99.74	763/762	100	1..762	contig_694	65301..66063	bin.33	f__Bifidobacteriaceae (UID1462)	No high quality bin (CheckM: >90% completeness, <5% contamination)
Africa	S1-BDI-02	erm(X)	X51472	99.74	763/762	100	1..762	contig_694	65301..66063	bin.33	f__Bifidobacteriaceae (UID1462)	No high quality bin (CheckM: >90% completeness, <5% contamination)
Africa	S1-EGY-01	catP	U15027	99.52	624/624	100	1..624	contig_2830	18391..19014	NA	NA	NA
Africa	S1-EGY-01	tet(32)	EF626943	100	1920/1920	100	1..1920	contig_319	8750..10669	NA	NA	NA
Africa	S1-EGY-01	tet(Q)	L33696	99.84	1913/1926	99.325	1..1913	contig_2009	9236..11148	NA	NA	NA
Africa	S1-EGY-01	tet(O)	M18896	99.79	1920/1920	100	1..1920	contig_1295	25943..27862	NA	NA	NA
Africa	S1-EGY-01	tet(Q)	L33696	99.84	1926/1926	100	1..1926	contig_7379	3609..5534	NA	NA	NA
Africa	S1-ETH-02	erm(X)	U21300	99.61	763/762	100	1..762	contig_628	71576..72338	bin.17	f__Bifidobacteriaceae (UID1462)	No high quality bin (CheckM: >90% completeness, <5% contamination)
Africa	S1-EGY-01	tet(Q)	Z21523	99.95	1926/1926	100	1..1926	contig_915	67272..69197	NA	NA	NA
Africa	S1-ETH-02	erm(X)	X51472	99.61	763/762	100	1..762	contig_628	71576..72338	bin.17	f__Bifidobacteriaceae (UID1462)	No high quality bin (CheckM: >90% completeness, <5% contamination)
Africa	S1-EGY-01	tet(Q)	L33696	98.85	1913/1926	99.325	1..1913	contig_2007	7265..9177	NA	NA	NA
Africa	S1-EGY-01	tet(O/32/O)	AIOQ01000025	99.69	1920/1920	100	1..1920	contig_1293	1584..3503	NA	NA	NA
Africa	S1-EGY-01	tet(40)	AM419751	99.84	1221/1221	100	1..1221	contig_1293	296..1516	NA	NA	NA
Africa	S1-EGY-01	tet(O)	M18896	99.79	1920/1920	100	1..1920	contig_185	79204..81123	NA	NA	NA
Europe	S1-POR-01	aph(3')-III	M26832	100	795/795	100	1..795	contig_5970	4852..5646	NA	NA	NA
Europe	S1-POR-01	ant(6)-Ia	KF864551	100	867/867	100	1..867	contig_748	6221..7087	NA	NA	NA
Europe	S1-GER-08	lnu(C)	AY928180	99.19	495/495	100	1..495	contig_3848	106368..106862	bin.29	o__Selenomonadales (UID1024)	d__Bacteria;p__Bacillota;c__Negativicutes;o__Acidaminococcales;f__Acidaminococcaceae;g__Fusicatenibacter_A;s__Fusicatenibacter_A intestinipullorum
Europe	S1-POR-01	cfxA6	GQ342996	98.19	996/996	100	1..996	contig_2404	57814..58809	NA	NA	NA
Europe	S1-THA-03	tet(W)	FN396364	97.81	1920/1920	100	1..1920	contig_117	1778095..1780014	bin.22	p__Actinobacteria (UID2112)	d__Bacteria;p__Actinomycetota;c__Coriobacteriia;o__Coriobacteriales;f__Coriobacteriaceae;g__Collinsella;s__Collinsella sp019041915
Europe	S1-POR-01	erm(B)	U86375	99.86	738/738	100	1..738	contig_5648	937..1674	NA	NA	NA
Europe	S1-POR-01	erm(B)	X72021	99.73	739/738	100	1..738	contig_1156	1000..1738	NA	NA	NA
Europe	S1-POR-01	lnu(C)	AY928180	94.75	495/495	100	1..495	contig_1150	1915..2409	NA	NA	NA
Europe	S1-POR-01	erm(B)	X72021	100	738/738	100	1..738	contig_428	5556..6293	NA	NA	NA
Europe	S1-CAM-05	tet(W)	FN396364	96.71	1914/1920	99.5833	1..1913	contig_1081	601935..603847	bin.43	p__Actinobacteria (UID2112)	d__Bacteria;p__Actinomycetota;c__Coriobacteriia;o__Coriobacteriales;f__Coriobacteriaceae;g__Collinsella;s__Collinsella sp902388545
Europe	S1-POR-01	erm(B)	X72021	100	738/738	100	1..738	contig_1161	8053..8790	NA	NA	NA
Europe	S1-POR-01	sul2	AY034138	99.02	819/816	99.8775	1..816	contig_5857	4875..5692	NA	NA	NA
Europe	S1-BEL-01	tet(Q)	L33696	99.84	1926/1926	100	1..1926	contig_419	1232..3157	bin.63	p__Bacteroidetes (UID2605)	No high quality bin (CheckM: >90% completeness, <5% contamination)
Europe	S1-POR-01	tet(O)	M18896	99.79	1920/1920	100	1..1920	contig_728	8287..10206	NA	NA	NA
Europe	S1-SRB-01	erm(F)	M17808	100	756/801	94.382	46..801	contig_1815	104489..105244	bin.65	p__Bacteroidetes (UID2605)	No high quality bin (CheckM: >90% completeness, <5% contamination)
Europe	S1-AUT-01	ant(6)-Ia	KF864551	100	867/867	100	1..867	contig_526	1259758..1260624	bin.14	p__Firmicutes (UID1022)	d__Bacteria;p__Bacillota;c__Negativicutes;o__Veillonellales;f__Dialisteraceae;g__Dialister;s__Dialister succinatiphilus
Europe	S1-AUT-01	blaACI-1	AJ007350	99.77	855/855	100	1..855	contig_526	2000341..2001195	bin.14	p__Firmicutes (UID1022)	d__Bacteria;p__Bacillota;c__Negativicutes;o__Veillonellales;f__Dialisteraceae;g__Dialister;s__Dialister succinatiphilus
Europe	S1-POR-01	tet(O)	M20925	99.64	1920/1920	100	1..1920	contig_730	34252..36171	NA	NA	NA
Europe	S1-POR-01	tet(W)	AJ427422	99.79	1920/1920	100	1..1920	contig_636	31508..33427	NA	NA	NA
Europe	S1-POR-01	tet(O)	M20925	99.43	1920/1920	100	1..1920	contig_340	17514..19433	NA	NA	NA
Europe	S1-POR-01	tet(40)	FJ158002	99.75	1221/1221	100	1..1221	contig_340	19503..20723	NA	NA	NA
Europe	S1-ESP-01	ant(6)-Ia	KF864551	99.88	867/867	100	1..867	contig_1824	10960..11826	NA	NA	NA
Europe	S1-ESP-01	erm(B)	U18931	100	738/738	100	1..738	contig_5352	2022..2759	NA	NA	NA
Europe	S1-AUT-01	tet(W)	AJ427422	99.84	1920/1920	100	1..1920	contig_526	2270646..2272565	bin.14	p__Firmicutes (UID1022)	d__Bacteria;p__Bacillota;c__Negativicutes;o__Veillonellales;f__Dialisteraceae;g__Dialister;s__Dialister succinatiphilus
Europe	S1-ESP-01	erm(X)	U21300	99.34	763/762	100	1..762	contig_530	54969..55731	NA	NA	NA
Europe	S1-ESP-01	erm(X)	X51472	99.34	763/762	100	1..762	contig_530	54969..55731	NA	NA	NA
Europe	S1-ESP-01	erm(F)	M17808	99.38	801/801	100	1..801	contig_642	6..806	NA	NA	NA
Europe	S1-ESP-01	erm(F)	M62487	99.88	801/801	100	1..801	contig_4458	53335..54135	NA	NA	NA
Europe	S1-ESP-01	tet(W)	DQ060146	94.79	1899/1920	98.9062	1..1899	contig_1567	1..1899	NA	NA	NA
Europe	S1-ESP-01	tet(32)	EF626943	100	1920/1920	100	1..1920	contig_385	2738..4657	NA	NA	NA
Europe	S1-ESP-01	tet(Q)	L33696	99.9	1926/1926	100	1..1926	contig_565	7797..9722	NA	NA	NA
Europe	S1-ESP-01	tet(W)	FN396364	99.21	1896/1920	98.75	1..1896	contig_383	4..1899	NA	NA	NA
Europe	S1-ESP-01	tet(O/32/O)	AIOQ01000025	99.53	1920/1920	100	1..1920	contig_1132	7306..9225	NA	NA	NA
Europe	S1-ESP-01	tet(O)	Y07780	99.32	1920/1920	100	1..1920	contig_671	2284..4203	NA	NA	NA
Europe	S1-ESP-01	tet(W)	AJ427422	98.88	1880/1920	97.9167	1..1880	contig_382	1..1880	NA	NA	NA
Europe	S1-ESP-01	tet(W)	DQ060146	98.88	1880/1920	97.9167	1..1880	contig_382	1..1880	NA	NA	NA
Europe	S1-ESP-01	tet(W)	AJ427422	99.74	1920/1920	100	1..1920	contig_384	74..1993	NA	NA	NA
Europe	S1-ESP-01	tet(X)	GU014535	96.74	1167/1167	100	1..1167	contig_4458	54345..55511	NA	NA	NA
Europe	S1-COD-01	ant(6)-Ia	KF864551	99.88	867/867	100	1..867	contig_686	8463..9329	NA	NA	NA
Europe	S1-COD-01	erm(F)	M17808	99.88	802/801	100	1..801	contig_5279	5..806	NA	NA	NA
Europe	S1-COD-01	erm(F)	M17808	99.25	804/801	99.7503	1..801	contig_344	1972..2773	NA	NA	NA
Europe	S1-COD-01	erm(B)	U18931	100	738/738	100	1..738	contig_377	13778..14515	NA	NA	NA
Europe	S1-COD-01	erm(B)	U18931	100	738/738	100	1..738	contig_1118	5306..6043	NA	NA	NA
Europe	S1-COD-01	cat	M35190	96.96	624/624	100	1..624	contig_368	687..1310	NA	NA	NA
Europe	S1-COD-01	tet(O)	Y07780	98.49	1920/1920	100	1..1920	contig_350	14..1933	NA	NA	NA
Europe	S1-COD-01	tet(O)	M20925	99.53	1920/1920	100	1..1920	contig_969	603..2522	NA	NA	NA
Europe	S1-COD-01	tet(O)	M18896	99.53	1920/1920	100	1..1920	contig_969	603..2522	NA	NA	NA
Europe	S1-COD-01	tet(O)	M18896	99.17	1920/1920	100	1..1920	contig_353	36..1955	NA	NA	NA
Europe	S1-COD-01	tet(40)	AM419751	99.75	1221/1221	100	1..1221	contig_968	159..1379	NA	NA	NA
Europe	S1-COD-01	tet(W)	AJ427422	99.48	1912/1920	99.4792	1..1911	contig_297	76282..78192	NA	NA	NA
Europe	S1-COD-01	tet(M)	FR671418	97.76	1920/1920	100	1..1920	contig_618	8674..10593	NA	NA	NA
Europe	S1-COD-01	tet(W)	AJ427422	99.95	1920/1920	100	1..1920	contig_1450	6..1925	NA	NA	NA
Europe	S1-COD-01	tet(O)	M20925	99.32	1916/1920	99.7396	1..1916	contig_352	1..1915	NA	NA	NA
Europe	S1-COD-01	tet(X)	M37699	99.68	930/1167	79.5201	240..1167	contig_5279	1019..1948	NA	NA	NA
Europe	S1-COD-01	tet(X)	M37699	99.66	1167/1167	99.9143	1..1167	contig_344	594..1759	NA	NA	NA
Europe	S1-COD-01	tet(W)	AJ427422	100	1920/1920	100	1..1920	contig_1190	351..2270	NA	NA	NA
Europe	S1-COD-01	tet(Q)	L33696	99.84	1926/1926	100	1..1926	contig_343	34346..36271	NA	NA	NA
Africa	S1-IVC-02	ant(6)-Ia	KF864551	99.77	867/867	100	1..867	contig_2605	1713..2579	NA	NA	NA
Africa	S1-IVC-02	aph(3')-III	M26832	100	795/795	100	1..795	contig_59	42998..43792	NA	NA	NA
Africa	S1-IVC-02	erm(B)	U18931	99.86	738/738	100	1..738	contig_3692	702..1439	NA	NA	NA
Africa	S1-IVC-02	mph(A)	D16251	100	903/906	99.6689	4..906	contig_577	894..1796	NA	NA	NA
Africa	S1-KEN-08	tet(W)	AJ427422	97.76	1920/1920	100	1..1920	contig_116	262563..264482	bin.6	f__Bifidobacteriaceae (UID1458)	d__Bacteria;p__Actinomycetota;c__Actinomycetes;o__Actinomycetales;f__Bifidobacteriaceae;g__Bifidobacterium;s__Bifidobacterium adolescentis
Africa	S1-KEN-08	tet(W)	FN396364	97.76	1920/1920	100	1..1920	contig_116	262563..264482	bin.6	f__Bifidobacteriaceae (UID1458)	d__Bacteria;p__Actinomycetota;c__Actinomycetes;o__Actinomycetales;f__Bifidobacteriaceae;g__Bifidobacterium;s__Bifidobacterium adolescentis
Africa	S1-KEN-08	tet(W)	DQ060146	97.76	1920/1920	100	1..1920	contig_116	262563..264482	bin.6	f__Bifidobacteriaceae (UID1458)	d__Bacteria;p__Actinomycetota;c__Actinomycetes;o__Actinomycetales;f__Bifidobacteriaceae;g__Bifidobacterium;s__Bifidobacterium adolescentis
Africa	S1-IVC-02	msr(D)	AF274302	97.54	1464/1464	100	1..1464	contig_1276	22984..24447	NA	NA	NA
Africa	S1-IVC-02	erm(G)	M15332	99.32	735/735	100	1..735	contig_1276	25219..25953	NA	NA	NA
Africa	S1-ETH-06	tet(W)	AJ427422	98.33	1920/1920	100	1..1920	contig_1285	400727..402646	bin.24	f__Bifidobacteriaceae (UID1458)	No high quality bin (CheckM: >90% completeness, <5% contamination)
Africa	S1-IVC-02	cat	M35190	96.79	624/624	100	1..624	contig_14	1465..2088	NA	NA	NA
Africa	S1-IVC-02	tet(W)	FN396364	99.69	1920/1920	100	1..1920	contig_59	640..2559	NA	NA	NA
Africa	S1-IVC-02	tet(O)	M18896	99.53	1920/1920	100	1..1920	contig_4074	9611..11530	NA	NA	NA
Africa	S1-IVC-02	tet(M)	FR671418	97.76	1920/1920	100	1..1920	contig_1712	2906..4825	NA	NA	NA
Africa	S1-KEN-11	tet(W)	AJ427422	100	1920/1920	100	1..1920	contig_564	52692..54611	bin.39	f__Bifidobacteriaceae (UID1458)	No high quality bin (CheckM: >90% completeness, <5% contamination)
Africa	S1-KEN-03	erm(X)	U21300	99.74	763/762	100	1..762	contig_845	736084..736846	bin.22	f__Bifidobacteriaceae (UID1458)	No high quality bin (CheckM: >90% completeness, <5% contamination)
Africa	S1-IVC-02	tet(O)	M18896	99.74	1920/1920	100	1..1920	contig_984	7825..9744	NA	NA	NA
Africa	S1-KEN-03	erm(X)	X51472	99.74	763/762	100	1..762	contig_845	736084..736846	bin.22	f__Bifidobacteriaceae (UID1458)	No high quality bin (CheckM: >90% completeness, <5% contamination)
Africa	S1-EGY-01	tet(W)	AJ427422	99.9	1920/1920	100	1..1920	contig_3519	80959..82878	bin.75	f__Bifidobacteriaceae (UID1458)	d__Bacteria;p__Actinomycetota;c__Actinomycetes;o__Actinomycetales;f__Bifidobacteriaceae;g__Bifidobacterium;s__Bifidobacterium pseudocatenulatum
Africa	S1-ZIM-02	tet(O)	Y07780	99.69	1920/1920	100	1..1920	contig_621	767966..769885	bin.53	c__Clostridia (UID1118)	No high quality bin (CheckM: >90% completeness, <5% contamination)
Africa	S1-IVC-02	tet(Q)	L33696	90.87	1478/1926	76.5317	1..1476	contig_317	2497..3972	NA	NA	NA
Africa	S1-IVC-02	tet(Q)	X58717	100	1926/1926	100	1..1926	contig_572	36591..38516	NA	NA	NA
Africa	S1-ZIM-02	tet(O)	M20925	99.69	1920/1920	100	1..1920	contig_621	767966..769885	bin.53	c__Clostridia (UID1118)	No high quality bin (CheckM: >90% completeness, <5% contamination)
Africa	S1-IVC-02	tet(O)	Y07780	100	1919/1920	99.9479	1..1919	contig_624	40397..42315	NA	NA	NA
Europe	S1-ZIM-03	cfxA5	AY769934	99.9	966/966	100	1..966	contig_715	156317..157282	NA	NA	NA
Europe	S1-ZIM-03	cfxA4	AY769933	99.9	966/966	100	1..966	contig_715	156317..157282	NA	NA	NA
Europe	S1-ZIM-03	cfxA3	AF472622	99.9	966/966	100	1..966	contig_715	156317..157282	NA	NA	NA
Europe	S1-ZIM-03	cfxA	U38243	99.9	966/966	100	1..966	contig_715	156317..157282	NA	NA	NA
Europe	S1-ZIM-03	erm(F)	M17808	99.38	648/801	80.6492	156..801	contig_3240	1217..1864	NA	NA	NA
Europe	S1-ZIM-03	erm(F)	M17808	99.5	801/801	100	1..801	contig_3819	1459..2259	NA	NA	NA
Europe	S1-GER-01	blaACI-1	AJ007350	100	855/855	100	1..855	contig_782	81218..82072	bin.17	p__Firmicutes (UID1022)	d__Bacteria;p__Bacillota;c__Negativicutes;o__Veillonellales;f__Dialisteraceae;g__Dialister;s__Dialister sp000434475
Europe	S1-ZIM-03	cat	M35190	96.8619	478/624	76.6026	147..624	contig_10212	1..478	NA	NA	NA
Europe	S1-ZIM-03	cat	M35190	98.5714	140/624	22.4359	1..140	contig_10212	5376..5515	NA	NA	NA
Europe	S1-ZIM-03	tet(O)	Y07780	99.58	1920/1920	100	1..1920	contig_2449	2104..4023	NA	NA	NA
Europe	S1-ZIM-03	tet(O)	M20925	99.58	1920/1920	100	1..1920	contig_2449	2104..4023	NA	NA	NA
Europe	S1-ZIM-03	tet(O)	M20925	99.86	1388/1920	72.2917	533..1920	contig_120	145847..147234	NA	NA	NA
Europe	S1-ZIM-03	tet(W)	AJ427422	99.95	1843/1920	95.9896	1..1843	contig_1060	4989..6831	NA	NA	NA
Europe	S1-ZIM-03	tet(W)	AJ427422	97.24	1921/1920	99.9479	1..1920	contig_1047	8062..9981	NA	NA	NA
Europe	S1-ZIM-03	tet(Q)	L33696	99.79	1914/1926	99.3769	1..1914	contig_1139	50747..52660	NA	NA	NA
Europe	S1-ZIM-03	tet(X)	M37699	99.66	1167/1167	100	1..1167	contig_3240	2078..3244	NA	NA	NA
Europe	S1-ZIM-03	tet(M)	U58985	98.4	1814/1920	94.4792	1..1814	contig_1169	309..2122	NA	NA	NA
Europe	S1-ZIM-03	tet(44)	FN594949	98.91	1923/1923	100	1..1923	contig_5600	3688..5610	NA	NA	NA
Europe	S1-ZIM-03	tet(32)	EF626943	100	1920/1920	100	1..1920	contig_1061	713..2632	NA	NA	NA
