# Supplementary material for: Gut microbiota and resistome profiles of Swiss expatriates in Africa revealed by Nanopore metagenomics
Source: Sci Rep. 2026 Feb 3;16:7016. doi: 10.1038/s41598-026-38302-3 (PMC12920924; doi:10.1038/s41598-026-38302-3)
Supplement: Supplementary file 4 — Supplementary Material 4 [file 41598_2026_38302_MOESM4_ESM.xlsx]

## Sheet: Supplementary Data 1
Supplementary Data 1. List of the antimicrobial resistance genes (ARGs) identified in this study (n=134), along with their corresponding ARG class definition and supplementary information from the ResFinder database.
a, c, e ,f, g, h Original ARG definitions from the ResFinder database phenotypes file: https://bitbucket.org/genomicepidemiology/resfinder_db/src/master/phenotypes.txt
b, d The ARG nuclotide accession and condensed ARG class were used in this study to reduce the complexity and redundancy of the originally defined ResFinder classes. Note: the following ARGs were excluded due to shared ARG nucleotide accessions: ant(6)-Ib_FN594949, msr(D)_AF227520, mef(A)_AF227520, aac(6')-Im_AF337947, tet(44)_FN594949 , aph(2'')-Ib_AF337947.
ARG name a	ARG accession b	Original ARG class definition c	Condensed ARG class used in this study d	Phenotype e	PMID f	Mechanism of resistance g	Notes h
ant(6)-Ia_1_AF330699	AF330699	Aminoglycoside	Aminoglycosides	Streptomycin	11600397	Enzymatic modification	Alternative name ant6, aadE
ant(6)-Ia_2_KF421157	KF421157	Aminoglycoside	Aminoglycosides	Streptomycin	24379302	Enzymatic modification	Alternative name ant6, aadE
ant(6)-Ia_3_KF864551	KF864551	Aminoglycoside	Aminoglycosides	Streptomycin	17395262	Enzymatic modification	Alternative name ant6, aadE
aph(2'')-Ia_2_AP009486	AP009486	Aminoglycoside	Aminoglycosides	Amikacin, Gentamicin, Tobramycin, Kanamycin	19074389	Enzymatic modification	Bifunctional aac(6')-Ie-aph(2'')-Ia
aph(2'')-Ia_3_AJ536195	AJ536195	Aminoglycoside	Aminoglycosides	Amikacin, Gentamicin, Tobramycin, Kanamycin	12716781	Enzymatic modification	Bifunctional aac(6')-Ie-aph(2'')-Ia
aph(2'')-Ib_2_AF207840	AF207840	Aminoglycoside	Aminoglycosides	Amikacin, Gentamicin, Tobramycin, Kanamycin	10991878	Enzymatic modification	-
aph(2'')-If_2_AY701528	AY701528	Aminoglycoside	Aminoglycosides	Amikacin, Gentamicin, Tobramycin, Kanamycin	15917546	Enzymatic modification	-
aph(2'')-Ig_1_CP004067	CP004067	Aminoglycoside	Aminoglycosides	Amikacin, Gentamicin, Tobramycin, Kanamycin	23959310	Enzymatic modification	-
aph(3'')-Ib_1_M28829	M28829	Aminoglycoside	Aminoglycosides	Streptomycin	2653965	Enzymatic modification	Alternative name strA, orfH
aph(3'')-Ib_5_AF321551	AF321551	Aminoglycoside	Aminoglycosides	Streptomycin	12029529	Enzymatic modification	Alternative name strA
aph(3')-III_1_M26832	M26832	Aminoglycoside	Aminoglycosides	Kanamycin, Amikacin, Neomycin, Butirosin, Isepamicin, Lividomycin, Paromomycin, Ribostamycin	3937729	Enzymatic modification	-
aph(6)-Id_4_CP000971	CP000971	Aminoglycoside	Aminoglycosides	Streptomycin	18708504	Enzymatic modification	Alternative name strB
npmA_1_AB261016	AB261016	Aminoglycoside	Aminoglycosides	Amikacin, Gentamicin, Tobramycin, Dibekacin, Kanamycin, Isepamicin, Netilmicin, Sisomicin, Neomycin, Apramycin	17875999	Target protection	-
aac(6')-aph(2'')_1_M13771	M13771	Aminoglycoside	Aminoglycosides	Gentamicin, Tobramycin, Netilmicin, Kanamycin, Amikacin, Dibekacin, Isepamicin, Fortimicin, Streptomycin	3015884	Enzymatic modification	Alternative name aac(6')-bifunctional, aac(6')-Ie, aacA-aphD, aac(6')-Ie-aph(2'')-Ia
aac(6')-Ii_1_L12710	L12710	Aminoglycoside	Aminoglycosides	Tobramycin, Dibekacin, Gentamicin, Sisomicin, Netilmicin	8239603	Enzymatic modification	-
aac(6')-Iid_1_AJ584700	AJ584700	Aminoglycoside	Aminoglycosides	Amikacin, Tobramycin	15849260	Enzymatic modification	Chromosomal in Enterococcus hirae
aadA1_3_JQ414041	JQ414041	Aminoglycoside	Aminoglycosides	Spectinomycin, Streptomycin	23180481	Enzymatic modification	Alternative name ant(3'')-Ia
aadA1_4_JQ480156	JQ480156	Aminoglycoside	Aminoglycosides	Spectinomycin, Streptomycin	22486636	Enzymatic modification	Alternative name ant(3'')-Ia
aadA1_5_JX185132	JX185132	Aminoglycoside	Aminoglycosides	Spectinomycin, Streptomycin	23934739	Enzymatic modification	Alternative name ant(3'')-Ia
aadA2_2_JQ364967	JQ364967	Aminoglycoside	Aminoglycosides	Spectinomycin, Streptomycin	22511964	Enzymatic modification	-
aadA5_1_AF137361	AF137361	Aminoglycoside	Aminoglycosides	Spectinomycin, Streptomycin	10673049	Enzymatic modification	-
aadA8b_2_AM040708	AM040708	Aminoglycoside	Aminoglycosides	Spectinomycin, Streptomycin	16291869	Enzymatic modification	-
catA1_1_V00622	V00622	Amphenicol	Amphenicols	Chloramphenicol	390403	Enzymatic inactivation	Chloramphenicol acetyltransferase
cat_2_M35190	M35190	Amphenicol	Amphenicols	Chloramphenicol	2227449	Enzymatic inactivation	Chloramphenicol acetyltransferase
catS_1_X74948	X74948	Amphenicol	Amphenicols	Chloramphenicol	8109922	Enzymatic inactivation	Chloramphenicol acetyltransferase
catP_1_U15027	U15027	Amphenicol	Amphenicols	Chloramphenicol	2901770	Enzymatic inactivation	Chloramphenicol acetyltransferase
floR_2_AF118107	AF118107	Amphenicol	Amphenicols	Chloramphenicol, Florfenicol	10339826	Increased efflux	MFS transporter
Cfr(E)_1_NG_070225	070225	Amphenicol	Amphenicols	Chloramphenicol, Florfenicol, Clindamycin, Lincomycin, Linezolid, Dalfopristin, Pristinamycin IIA, Virginiamycin M, Tiamulin	Unpublished	Target modification	23S rRNA methylase
cfr(C)_2_CANB01000378	CANB01000378	Oxazolidinone, Amphenicol, Lincosamide, Streptogramin A, Pleuromutilin	Amphenicols and other	Chloramphenicol, Florfenicol, Clindamycin, Lincomycin, Linezolid, Dalfopristin, Pristinamycin IIA, Virginiamycin M, Tiamulin	24482682	Target modification	23S rRNA methylase
cfr(C)_1_KX686749	KX686749	Oxazolidinone, Amphenicol, Lincosamide, Streptogramin A, Pleuromutilin	Amphenicols and other	Chloramphenicol, Florfenicol, Clindamycin, Lincomycin, Linezolid, Dalfopristin, Pristinamycin IIA, Virginiamycin M, Tiamulin	28186558	Target modification	23S rRNA methylase
blaOXA-1_1_HQ170510	HQ170510	Beta-lactam	Beta-lactams	Amoxicillin, Amoxicillin+Clavulanic acid, Ampicillin, Ampicillin+Clavulanic acid, Cefepime, Piperacillin, Piperacillin+Tazobactam	10898672, 16735436	Enzymatic inactivation	Class D;OXA-1-like;;Alternative name blaOXA-30;
blaCTX-M-15_1_AY044436	AY044436	Beta-lactam	Beta-lactams	Amoxicillin, Ampicillin, Aztreonam, Cefepime, Cefotaxime, Ceftazidime, Ceftriaxone, Piperacillin, Ticarcillin	11470367, 26169409	Enzymatic inactivation	Class A
blaTEM-1B_1_AY458016	AY458016	Beta-lactam	Beta-lactams	Amoxicillin, Ampicillin, Cephalothin, Piperacillin, Ticarcillin	15388431	Enzymatic inactivation	Class A
blaTEM-1D_1_AF188200	AF188200	Beta-lactam	Beta-lactams	Amoxicillin, Ampicillin, Cephalothin, Piperacillin, Ticarcillin	Unpublished	Enzymatic inactivation	Class A
blaTEM-30_1_AJ437107	AJ437107	Beta-lactam	Beta-lactams	Amoxicillin, Amoxicillin+Clavulanic acid, Ampicillin, Ampicillin+Clavulanic acid, Piperacillin, Piperacillin+Tazobactam, Ticarcillin, Ticarcillin+Clavulanic acid	12384395, 8067742	Enzymatic inactivation	Class A
blaTEM-95_1_AJ308558	AJ308558	Beta-lactam	Beta-lactams	Amoxicillin, Ampicillin, Cephalothin, Piperacillin, Ticarcillin	12234838	Enzymatic inactivation	Class A
blaACT-6_1_FJ237366	FJ237366	Beta-lactam	Beta-lactams	Amoxicillin, Amoxicillin+Clavulanic acid, Ampicillin, Ampicillin+Clavulanic acid, Cefotaxime, Cefoxitin, Ceftazidime, Piperacillin, Piperacillin+Tazobactam, Ticarcillin, Ticarcillin+Clavulanic acid	unpublished	Enzymatic inactivation	Class C - might give carbapenem resistance or reduced susceptibility in combination with other changes
cepA_1_L13472	L13472	Beta-lactam	Beta-lactams	Unknown Beta-lactam	8285623	Enzymatic inactivation	Chromosomal
cepA_1_U05887	U05887	Beta-lactam	Beta-lactams	Unknown Beta-lactam	7517394	Enzymatic inactivation	Chromosomal
blaACI-1_1_AJ007350	AJ007350	Beta-lactam	Beta-lactams	Amoxicillin, Ampicillin, Ticarcillin, Ceftazidime, Cefotaxime	11036038	Enzymatic inactivation	-
cfiA14_1_FM200789	FM200789	Beta-lactam	Beta-lactams	Unknown Beta-lactam	19364865	Enzymatic inactivation	Chromosomal metallo beta-lactamase
cfxA_1_U38243	U38243	Beta-lactam	Beta-lactams	Cefoxitin, Ampicillin	8517690	Enzymatic inactivation	Chromosomal
cfxA3_1_AF472622	AF472622	Beta-lactam	Beta-lactams	Ampicillin	14766881	Enzymatic inactivation	Chromosomal
cfxA4_1_AY769933	AY769933	Beta-lactam	Beta-lactams	Unknown Beta-lactam	unpublished	Enzymatic inactivation	Chromosomal
cfxA5_1_AY769934	AY769934	Beta-lactam	Beta-lactams	Unknown Beta-lactam	unpublished	Enzymatic inactivation	Chromosomal
cfxA6_1_GQ342996	GQ342996	Beta-lactam	Beta-lactams	Unknown Beta-lactam	19713526	Enzymatic inactivation	Chromosomal
sul1_2_U12338	U12338	Folate pathway antagonist	Folate pathway antagonists	Sulfamethoxazole	unpublished	Purine synthesis	-
sul2_18_AJ830714	AJ830714	Folate pathway antagonist	Folate pathway antagonists	Sulfamethoxazole	22888274	Purine synthesis	-
sul2_2_AY034138	AY034138	Folate pathway antagonist	Folate pathway antagonists	Sulfamethoxazole	11600347	Purine synthesis	-
sul2_3_HQ840942	HQ840942	Folate pathway antagonist	Folate pathway antagonists	Sulfamethoxazole	22888274	Purine synthesis	-
sul2_6_FN995456	FN995456	Folate pathway antagonist	Folate pathway antagonists	Sulfamethoxazole	22888274	Purine synthesis	-
dfrA1_8_X00926	X00926	Folate pathway antagonist	Folate pathway antagonists	Trimethoprim	6308574	Purine synthesis	-
dfrA14_4_AF393510	AF393510	Folate pathway antagonist	Folate pathway antagonists	Trimethoprim	unpublished	Purine synthesis	-
dfrA17_1_FJ460238	FJ460238	Folate pathway antagonist	Folate pathway antagonists	Trimethoprim	19573249	Purine synthesis	-
dfrA7_1_AB161450	AB161450	Folate pathway antagonist	Folate pathway antagonists	Trimethoprim	unpublished	Purine synthesis	-
fosA_7_AEXB01000013	AEXB01000013	Fosfomycin	Fosfomycins	Fosfomycin	21602328	Enzymatic inactivation	-
VanHDX_7_AB242319	AB242319	Glycopeptide	Glycopeptides	Vancomycin, Teicoplanin	17000737	Target modification	-
VanHDX_4_AY082011	AY082011	Glycopeptide	Glycopeptides	Vancomycin, Teicoplanin	12499162	Target modification	-
VanHDX_5_AY489045	AY489045	Glycopeptide	Glycopeptides	Vancomycin	15308604	Target modification	-
VanG2XY_1_FJ872410	FJ872410	Glycopeptide	Glycopeptides	Vancomycin	16723588	Target modification	-
lnu(B)_2_JQ861959	JQ861959	Lincosamide	Lincosamides	Lincomycin, Clindamycin	22899804	Enzymatic inactivation	Lincosamide nucleotidyltransferase; Alternative name lin(B)
lnu(C)_1_AY928180	AY928180	Lincosamide	Lincosamides	Lincomycin	15980341	Enzymatic inactivation	Lincosamide nucleotidyltransferase
lnu(P)_1_FJ589781	FJ589781	Lincosamide	Lincosamides	Lincomycin	19684139	Enzymatic inactivation	Lincosamide nucleotidyltransferase
lsa(A)_1_AY225127	AY225127	Lincosamide, Streptogramin A	Lincosamides and other	Lincomycin, Clindamycin, Dalfopristin, Pristinamycin IIA, Virginiamycin M	12821484, 27006457	Target protection	ABC transporter
lsa(E)_1_JX560992	JX560992	Lincosamide, Streptogramin A, Pleuromutilin	Lincosamides and other	Lincomycin, Clindamycin, Dalfopristin, Pristinamycin IIA, Virginiamycin M, Tiamulin	23386262, 27006457	Target protection	ABC transporter
mef(A)_2_U83667	U83667	Macrolide	Macrolides	Erythromycin, Azithromycin	9333056, 27786586	Increased efflux	Alternative name mef(I)
mef(A)_1_AJ971089	AJ971089	Macrolide	Macrolides	Erythromycin, Azithromycin	16304164, 27786586	Increased efflux	Alternative name mef(I)
ere(D)_1_KP265721	KP265721	Macrolide	Macrolides	Erythromycin	26107936	Enzymatic inactivation	Macrolide esterase
mph(A)_1_D16251	D16251	Macrolide	Macrolides	Erythromycin, Azithromycin, Spiramycin, Telithromycin	8619599, 17302923	Enzymatic inactivation	Macrolide phosphotransferase
erm(B)_1_JN899585	JN899585	Macrolide, Lincosamide, Streptogramin B	Macrolides and other	Erythromycin, Lincomycin, Clindamycin, Quinupristin, Pristinamycin IA, Virginiamycin S	23442208	Target modification	23S rRNA methylase; Azithromycin, Spiramycin resistance in Staphylococcus sp. and Streptococcus sp.; If inducible phenotype, patterns of spiramycin, lincomycin and clindamycin resistance may vary
erm(B)_9_AF299292	AF299292	Macrolide, Lincosamide, Streptogramin B	Macrolides and other	Erythromycin, Lincomycin, Clindamycin, Quinupristin, Pristinamycin IA, Virginiamycin S	11230937	Target modification	23S rRNA methylase; Azithromycin, Spiramycin resistance in Staphylococcus sp. and Streptococcus sp.; If inducible phenotype, patterns of spiramycin, lincomycin and clindamycin resistance may vary
erm(B)_10_U86375	U86375	Macrolide, Lincosamide, Streptogramin B	Macrolides and other	Erythromycin, Lincomycin, Clindamycin, Quinupristin, Pristinamycin IA, Virginiamycin S	9791136	Target modification	23S rRNA methylase; Azithromycin, Spiramycin resistance in Staphylococcus sp. and Streptococcus sp.; If inducible phenotype, patterns of spiramycin, lincomycin and clindamycin resistance may vary
erm(B)_12_U18931	U18931	Macrolide, Lincosamide, Streptogramin B	Macrolides and other	Erythromycin, Lincomycin, Clindamycin, Quinupristin, Pristinamycin IA, Virginiamycin S	7486927	Target modification	23S rRNA methylase; Azithromycin, Spiramycin resistance in Staphylococcus sp. and Streptococcus sp.; If inducible phenotype, patterns of spiramycin, lincomycin and clindamycin resistance may vary
erm(B)_21_U35228	U35228	Macrolide, Lincosamide, Streptogramin B	Macrolides and other	Erythromycin, Lincomycin, Clindamycin, Quinupristin, Pristinamycin IA, Virginiamycin S	8878614	Target modification	23S rRNA methylase; Azithromycin, Spiramycin resistance in Staphylococcus sp. and Streptococcus sp.; If inducible phenotype, patterns of spiramycin, lincomycin and clindamycin resistance may vary
erm(B)_23_X72021	X72021	Macrolide, Lincosamide, Streptogramin B	Macrolides and other	Erythromycin, Lincomycin, Clindamycin, Quinupristin, Pristinamycin IA, Virginiamycin S	7514148	Target modification	23S rRNA methylase; Azithromycin, Spiramycin resistance in Staphylococcus sp. and Streptococcus sp.; If inducible phenotype, patterns of spiramycin, lincomycin and clindamycin resistance may vary
erm(F)_1_M14730	M14730	Macrolide, Lincosamide, Streptogramin B	Macrolides and other	Erythromycin, Lincomycin, Clindamycin, Quinupristin, Pristinamycin IA, Virginiamycin S	3023281	Target modification	23S rRNA methylase; Azithromycin, Spiramycin resistance in Staphylococcus sp. and Streptococcus sp.; If inducible phenotype, patterns of spiramycin, lincomycin and clindamycin resistance may vary
erm(F)_3_M17808	M17808	Macrolide, Lincosamide, Streptogramin B	Macrolides and other	Erythromycin, Lincomycin, Clindamycin, Quinupristin, Pristinamycin IA, Virginiamycin S	2820936	Target modification	23S rRNA methylase; Azithromycin, Spiramycin resistance in Staphylococcus sp. and Streptococcus sp.; If inducible phenotype, patterns of spiramycin, lincomycin and clindamycin resistance may vary
erm(F)_4_M62487	M62487	Macrolide, Lincosamide, Streptogramin B	Macrolides and other	Erythromycin, Lincomycin, Clindamycin, Quinupristin, Pristinamycin IA, Virginiamycin S	1905805	Target modification	23S rRNA methylase; Azithromycin, Spiramycin resistance in Staphylococcus sp. and Streptococcus sp.; If inducible phenotype, patterns of spiramycin, lincomycin and clindamycin resistance may vary
erm(G)_1_M15332	M15332	Macrolide, Lincosamide, Streptogramin B	Macrolides and other	Erythromycin, Lincomycin, Clindamycin, Quinupristin, Pristinamycin IA, Virginiamycin S	3025178	Target modification	23S rRNA methylase; Azithromycin, Spiramycin resistance in Staphylococcus sp. and Streptococcus sp.; If inducible phenotype, patterns of spiramycin, lincomycin and clindamycin resistance may vary
erm(G)_2_L42817	L42817	Macrolide, Lincosamide, Streptogramin B	Macrolides and other	Erythromycin, Lincomycin, Clindamycin, Quinupristin, Pristinamycin IA, Virginiamycin S	8834912	Target modification	23S rRNA methylase; Azithromycin, Spiramycin resistance in Staphylococcus sp. and Streptococcus sp.; If inducible phenotype, patterns of spiramycin, lincomycin and clindamycin resistance may vary
erm(Q)_1_L22689	L22689	Macrolide, Lincosamide, Streptogramin B	Macrolides and other	Erythromycin, Lincomycin, Clindamycin, Quinupristin, Pristinamycin IA, Virginiamycin S	8067735	Target modification	23S rRNA methylase; Azithromycin, Spiramycin resistance in Staphylococcus sp. and Streptococcus sp.; If inducible phenotype, patterns of spiramycin, lincomycin and clindamycin resistance may vary
erm(T)_2_AY894138	AY894138	Macrolide, Lincosamide, Streptogramin B	Macrolides and other	Erythromycin, Lincomycin, Clindamycin, Quinupristin, Pristinamycin IA, Virginiamycin S	16189118	Target modification	23S rRNA methylase; Azithromycin, Spiramycin resistance in Staphylococcus sp. and Streptococcus sp.; If inducible phenotype, patterns of spiramycin, lincomycin and clindamycin resistance may vary
erm(X)_1_M36726	M36726	Macrolide, Lincosamide, Streptogramin B	Macrolides and other	Erythromycin, Lincomycin, Clindamycin, Quinupristin, Pristinamycin IA, Virginiamycin S	Unpublished	Target modification	23S rRNA methylase; Azithromycin, Spiramycin resistance in Staphylococcus sp. and Streptococcus sp.; If inducible phenotype, patterns of spiramycin, lincomycin and clindamycin resistance may vary
erm(X)_2_X51472	X51472	Macrolide, Lincosamide, Streptogramin B	Macrolides and other	Erythromycin, Lincomycin, Clindamycin, Quinupristin, Pristinamycin IA, Virginiamycin S	2110657	Target modification	23S rRNA methylase; Azithromycin, Spiramycin resistance in Staphylococcus sp. and Streptococcus sp.; If inducible phenotype, patterns of spiramycin, lincomycin and clindamycin resistance may vary
erm(X)_3_U21300	U21300	Macrolide, Lincosamide, Streptogramin B	Macrolides and other	Erythromycin, Lincomycin, Clindamycin, Quinupristin, Pristinamycin IA, Virginiamycin S	8559800	Target modification	23S rRNA methylase; Azithromycin, Spiramycin resistance in Staphylococcus sp. and Streptococcus sp.; If inducible phenotype, patterns of spiramycin, lincomycin and clindamycin resistance may vary
msr(C)_1_AY004350	AY004350	Macrolide, Streptogramin B	Macrolides and other	Erythromycin, Telithromycin, Quinupristin, Pristinamycin IA, Virginiamycin S	11120975, 27006457	Target protection	ABC transporter
msr(C)_2_AF313494	AF313494	Macrolide, Streptogramin B	Macrolides and other	Erythromycin, Telithromycin, Quinupristin, Pristinamycin IA, Virginiamycin S	11120975, 27006457	Target protection	ABC transporter
msr(D)_2_AF274302	AF274302	Macrolide, Streptogramin B	Macrolides and other	Erythromycin, Azithromycin, Telithromycin, Quinupristin, Pristinamycin IA, Virginiamycin S	11398110, 26531240, 27006457, 27786586	Target protection	ABC transporter
nimA_1_X71444	X71444	Nitroimidazole	Nitroimidazoles	Metronidazole	8067736	Enzymatic inactivation	likely also resistance to tinidazole, nimorazole, dimetridazole, 6-Amino PA824, ornidazole, megazol, azanidazole
nimD_1_X76949	X76949	Nitroimidazole	Nitroimidazoles	Metronidazole	7773395	Enzymatic inactivation	likely also resistance to tinidazole, nimorazole, dimetridazole, 6-Amino PA824, ornidazole, megazol, azanidazole
nimE_1_AM042593	AM042593	Nitroimidazole	Nitroimidazoles	Metronidazole	16338949	Enzymatic inactivation	likely also resistance to tinidazole, nimorazole, dimetridazole, 6-Amino PA824, ornidazole, megazol, azanidazole
qepA4_1_KX580704	KX580704	Quinolone	Quinolones	Ciprofloxacin	29075330	Increased efflux	-
qnrB19_1_EU432277	EU432277	Quinolone	Quinolones	Ciprofloxacin	18519717	Target protection	-
qnrS1_1_AB187515	AB187515	Quinolone	Quinolones	Ciprofloxacin	18426894	Target protection	-
tet(A)_4_AJ517790	AJ517790	Tetracycline	Tetracyclines	Doxycycline, Tetracycline	12654659	Increased efflux	-
tet(B)_2_AF326777	AF326777	Tetracycline	Tetracyclines	Doxycycline, Tetracycline, Minocycline	11553538	Increased efflux	-
tetA(P)_1_AB054980	AB054980	Tetracycline	Tetracyclines	Doxycycline, Tetracycline	11524166	Increased efflux	-
tetA(P)_2_L20800	L20800	Tetracycline	Tetracyclines	Doxycycline, Tetracycline	11524166	Increased efflux	-
tet(40)_1_FJ158002	FJ158002	Tetracycline	Tetracyclines	Doxycycline, Tetracycline	19168656	Increased efflux	-
tet(40)_2_AM419751	AM419751	Tetracycline	Tetracyclines	Doxycycline, Tetracycline	18779355	Increased efflux	-
tetA(46)_1_HQ652506	HQ652506	Tetracycline	Tetracyclines	Doxycycline, Tetracycline, Tigecycline	22941900	Increased efflux	Both tetA(46) and tetB(46) must be present to confer resistance
tet(M)_1_X92947	X92947	Tetracycline	Tetracyclines	Doxycycline, Tetracycline, Minocycline	unpublished	Target protection	-
tet(M)_2_X90939	X90939	Tetracycline	Tetracyclines	Doxycycline, Tetracycline, Minocycline	8595862	Target protection	-
tet(M)_4_X75073	X75073	Tetracycline	Tetracyclines	Doxycycline, Tetracycline, Minocycline	unpublished	Target protection	-
tet(M)_5_U58985	U58985	Tetracycline	Tetracyclines	Doxycycline, Tetracycline, Minocycline	9372426	Target protection	-
tet(M)_8_X04388	X04388	Tetracycline	Tetracyclines	Doxycycline, Tetracycline, Minocycline	3020504	Target protection	-
tet(M)_10_EU182585	EU182585	Tetracycline	Tetracyclines	Doxycycline, Tetracycline, Minocycline	unpublished	Target protection	-
tet(M)_12_FR671418	FR671418	Tetracycline	Tetracyclines	Doxycycline, Tetracycline, Minocycline	21273480	Target protection	-
tet(M)_13_AM990992	AM990992	Tetracycline	Tetracyclines	Doxycycline, Tetracycline, Minocycline	20546576	Target protection	-
tet(O)_1_M18896	M18896	Tetracycline	Tetracyclines	Doxycycline, Tetracycline, Minocycline	unpublished	Target protection	-
tet(O)_2_M20925	M20925	Tetracycline	Tetracyclines	Doxycycline, Tetracycline, Minocycline	2841293	Target protection	-
tet(O)_3_Y07780	Y07780	Tetracycline	Tetracyclines	Doxycycline, Tetracycline, Minocycline	9124862	Target protection	-
tetB(P)_1_NC_010937	010937	Tetracycline	Tetracyclines	Doxycycline, Tetracycline, Minocycline	16788202	Target protection	-
tet(Q)_1_L33696	L33696	Tetracycline	Tetracyclines	Doxycycline, Tetracycline, Minocycline	7944364	Target protection	-
tet(Q)_2_X58717	X58717	Tetracycline	Tetracyclines	Doxycycline, Tetracycline, Minocycline	1339256	Target protection	-
tet(Q)_4_Z21523	Z21523	Tetracycline	Tetracyclines	Doxycycline, Tetracycline, Minocycline	7916585	Target protection	-
tet(W)_1_DQ060146	DQ060146	Tetracycline	Tetracyclines	Doxycycline, Tetracycline, Minocycline	16936047	Target protection	-
tet(W)_2_AY049983	AY049983	Tetracycline	Tetracyclines	Doxycycline, Tetracycline, Minocycline	11959557	Target protection	-
tet(W)_3_AJ427421	AJ427421	Tetracycline	Tetracyclines	Doxycycline, Tetracycline, Minocycline	11207718	Target protection	-
tet(W)_4_FN396364	FN396364	Tetracycline	Tetracyclines	Doxycycline, Tetracycline, Minocycline	21115784	Target protection	-
tet(W)_5_AJ427422	AJ427422	Tetracycline	Tetracyclines	Doxycycline, Tetracycline, Minocycline	unpublished	Target protection	-
tet(32)_1_EU722333	EU722333	Tetracycline	Tetracyclines	Doxycycline, Tetracycline, Minocycline	18955517	Target protection	-
tet(32)_2_EF626943	EF626943	Tetracycline	Tetracyclines	Doxycycline, Tetracycline, Minocycline	18955517	Target protection	-
tet(44)_1_NZ_ABDU01000081	ABDU01000081	Tetracycline	Tetracyclines	Doxycycline, Tetracycline, Minocycline	unpublished	Target protection	-
tet(X)_1_GU014535	GU014535	Tetracycline	Tetracyclines	Doxycycline, Tetracycline, Minocycline, Tigecycline	20954009	Enzymatic inactivation	-
tet(X)_2_M37699	M37699	Tetracycline	Tetracyclines	Doxycycline, Tetracycline, Minocycline, Tigecycline	1846135	Enzymatic inactivation	-
tet(O/W)_4_AM889121	AM889121	Tetracycline	Tetracyclines	Doxycycline, Tetracycline, Minocycline	17967912	Target protection	-
tet(O/W)_5_AM889122	AM889122	Tetracycline	Tetracyclines	Doxycycline, Tetracycline, Minocycline	17967912	Target protection	-
tet(O/32/O)_2_AJ295238	AJ295238	Tetracycline	Tetracyclines	Doxycycline, Tetracycline, Minocycline	11600392	Target protection	-
tet(O/32/O)_3_NZ_AUJS01000017	AUJS01000017	Tetracycline	Tetracyclines	Doxycycline, Tetracycline, Minocycline	27494928	Target protection	-
tet(O/32/O)_4_AIOQ01000025	AIOQ01000025	Tetracycline	Tetracyclines	Doxycycline, Tetracycline, Minocycline	27494928	Target protection	-
tet(O/32/O)_5_FP929050	FP929050	Tetracycline	Tetracyclines	Doxycycline, Tetracycline, Minocycline	27494928	Target protection	-
tet(O/32/O)_6_NG_048124	048124	Tetracycline	Tetracyclines	Doxycycline, Tetracycline, Minocycline	11600392	Target protection	-
tet(X6)_1_MN507533	MN507533	Tetracycline	Tetracyclines	Doxycycline, Tetracycline, Minocycline, Tigecycline	32430406	Enzymatic inactivation	-
